# Supplementary material for: Transcriptome analysis reveals key genes associated with root-lesion nematode Pratylenchus thornei resistance in chickpea
Source: Sci Rep. 2021 Sep 1;11:17491. doi: 10.1038/s41598-021-96906-3 (PMC8410808; doi:10.1038/s41598-021-96906-3)
Supplement: Supplementary file 2 — Supplementary Information 2. [file 41598_2021_96906_MOESM2_ESM.xlsx]

## Sheet: Author information
RNA-Seq analysis reveals key genes associated with root-lesion nematode (Pratylenchus thornei) resistance in chickpea
Sonal Channale1, Danamma Kalavikatte2, John P. Thompson1, Himabindu Kudapa2, Prasad Bajaj2, Rajeev K. Varshney2, Rebecca S. Zwart1*, Mahendar Thudi1,2 *
1Centre for Crop Health, Institute for Life Sciences and the Environment, University of Southern Queensland (USQ), Toowoomba, Australia
2Center of Excellence in Genomics & Systems Biology (CEGSB), International Crops Research Institute for the Semi-Arid Tropics (ICRISAT), Hyderabad, India

## Sheet: Supplementary Table S1
Supplementary Table S1: Summary of Illumina sequencing reads for three chickpea genotypes, D05253>F3TMWR2AB001, PBA HatTrick and Kyabra at time points 20 and 50 days post inoculation (dpi) with Pratylenchus thornei.
Genotype name	Treatment	Sample name	Sample ID	Total raw reads	Filtered reads	Mapped reads	Mapping %
D05253	Control	D20dpi_control	D1M_S1	51365654	43285823	42456440	98.0839
		D50dpi_control	D2M_S2	51158972	43171885	42183364	97.7103
PBA HatTrick		H20dpi_control	H1M_S3	52377870	44171794	43361393	98.1653
		H50dpi_control	H2M_S4	51854706	43287325	42351898	97.839
Kyabra		K20dpi_control	K1M_S5	57568424	48659910	47863980	98.3643
		K50dpi_control	K2M_S6	53066350	43777223	42469554	97.0129
D05253	Inoculated	D20dpi_inoculated	D1P_S7	51196892	43406254	42635893	98.2252
		D50dpi_inoculated	D2P_S8	53310502	45282287	42183364	93.1564
PBA HatTrick		H20dpi_inoculated	H1P_S9	53938940	46410860	45588515	98.2281
		H50dpi_inoculated	H2P_S10	52383474	44859441	43374357	96.6895
Kyabra		K20dpi_inoculated	K1P_S11	53872522	44805949	43946474	98.0818
		K50dpi_inoculated	K2P_S12	50868914	42829882	41862388	97.7411
			Total reads	632963220	533948633	520277620

## Sheet: Supplementary Table S2
Supplementary Table S2: List of total expressed genes with gene IDs for chickpea genotypes D05253>F3TMWR2AB001, PBA HatTrick and Kyabra at time points 20 and 50 days post inoculation (dpi) with Pratylenchus thornei. Here, baseMeanA refers to normalised counts from condition A (control), baseMeanB refers to normalised counts from condition B (inoculated), foldChange is the fold change from conditi…
D05253_20dpi (control vs. inoculated)						D05253_50dpi (control vs. inoculated)					HatTrick_20dpi (control vs. inoculated)					HatTrick_50dpi (control vs. inoculated)					Kyabra_20dpi (control vs. inoculated)					Kyabra_50dpi (control vs. inoculated)
GeneID	baseMeanA (control)	baseMeanB (inoculated)	foldChange	log2FoldChange	pval	baseMeanA (control)	baseMeanB (inoculated)	foldChange	log2FoldChange	pval	baseMeanA (control)	baseMeanB (inoculated)	foldChange	log2FoldChange	pval	baseMeanA (control)	baseMeanB (inoculated)	foldChange	log2FoldChange	pval	baseMeanA (control)	baseMeanB (inoculated)	foldChange	log2FoldChange	pval	baseMeanA (control)	baseMeanB (inoculated)	foldChange	log2FoldChange	pval
MSTRG.1965	2083.57	5.88029	0.00282221	-8.46896	9.84612e-54	2229.57	4104.5	1.84094	0.880441	0.0321025	0	2.93327	Inf	Inf	0.82559	0	2.93521	Inf	Inf	0.877349	0	11.4325	Inf	Inf	0.365797	0	0	NA	NA	NA
MSTRG.12069	55.0994	0.980048	0.0177869	-5.81304	0.00767688	20.2412	24.7021	1.22039	0.287337	0.918471	31.7053	47.91	1.5111	0.595604	0.6073	81.766	44.0281	0.538465	-0.893077	0.42018	50.995	8.31455	0.163047	-2.61664	0.119148	59.0088	41.282	0.699591	-0.515417	0.629911
MSTRG.19662	40.8143	0.980048	0.0240123	-5.38008	0.0312711	3.03618	28.6544	9.43765	3.23843	0.302548	2.0455	0.977755	0.478002	-1.06491	0.994253	1.02207	2.93521	2.87181	1.52196	0.949075	0	2.07864	Inf	Inf	0.926531	10.1739	44.2307	4.34746	2.12017	0.159303
MSTRG.21392	73.4658	1.9601	0.0266804	-5.22808	0.00267795	3.03618	52.3684	17.2481	4.10837	0.078858	2.0455	0.977755	0.478002	-1.06491	0.994253	2.04415	3.91361	1.91454	0.936998	0.954495	1.92434	2.07864	1.08018	0.111276	1	22.3826	75.6837	3.38136	1.7576	0.103309
MSTRG.20149	94.8933	2.94014	0.0309837	-5.01235	0.000723264	3.03618	72.1301	23.7568	4.57027	0.0242619	2.0455	0.977755	0.478002	-1.06491	0.994253	3.06622	8.80562	2.87181	1.52196	0.781551	2.88651	3.11796	1.08018	0.111276	1	29.5044	107.137	3.63121	1.86045	0.0418973
MSTRG.3002	62.2419	1.9601	0.0314916	-4.98889	0.0075191	2.02412	59.285	29.2893	4.8723	0.0369628	0	0	NA	NA	NA	1.02207	12.7192	12.4445	3.63744	0.478865	0	0	NA	NA	NA	7.12175	39.3162	5.52058	2.46482	0.141407
MSTRG.19555	30.6108	0.980048	0.0320164	-4.96504	0.0837295	15.1809	0.988083	0.0650872	-3.94148	0.468661	1.02275	0.977755	0.956005	-0.06491	1	1.02207	0	0	-Inf	0.998589	0	0	NA	NA	NA	1.01739	0	0	-Inf	0.998424
MSTRG.19207	88.7712	2.94014	0.0331205	-4.91613	0.00124135	3.03618	65.2135	21.4788	4.42484	0.0367927	2.0455	0.977755	0.478002	-1.06491	0.994253	2.04415	5.87041	2.87181	1.52196	0.856287	1.92434	3.11796	1.62027	0.696238	0.988583	28.487	99.2734	3.48487	1.8011	0.0563015
MSTRG.19488	1486.66	50.9625	0.0342798	-4.8665	3.84847e-27	0	0	NA	NA	NA	0	0	NA	NA	NA	0	0	NA	NA	NA	1550.05	0	0	-Inf	1.35786e-52	0	0.982905	Inf	Inf	1
MSTRG.3001	74.4862	2.94014	0.0394723	-4.66301	0.00432593	3.03618	54.3446	17.899	4.16181	0.0702101	2.0455	2.93327	1.43401	0.520053	1	2.04415	8.80562	4.30772	2.10692	0.719766	1.92434	2.07864	1.08018	0.111276	1	27.4696	87.4785	3.18456	1.67109	0.0917857
MSTRG.20867	74.4862	2.94014	0.0394723	-4.66301	0.00432593	3.03618	62.2492	20.5025	4.35773	0.0439316	2.0455	1.95551	0.956005	-0.06491	1	3.06622	6.84881	2.23363	1.15939	0.867458	1.92434	2.07864	1.08018	0.111276	1	26.4522	85.5127	3.23272	1.69275	0.0922048
MSTRG.10724	73.4658	2.94014	0.0400206	-4.64311	0.00472569	3.03618	55.3327	18.2244	4.1878	0.0662372	2.0455	0.977755	0.478002	-1.06491	0.994253	1.02207	4.89201	4.78635	2.25893	0.840824	1.92434	2.07864	1.08018	0.111276	1	23.4	78.6324	3.36035	1.74861	0.0979296
MSTRG.13612	67.3437	2.94014	0.0436588	-4.51758	0.00800961	2.02412	26.6782	13.1802	3.7203	0.283535	1.02275	0.977755	0.956005	-0.06491	1	1.02207	10.7624	10.53	3.39643	0.55557	2.88651	2.07864	0.720122	-0.473687	1	25.4348	58.9743	2.31864	1.21328	0.293009
MSTRG.16721	41.8347	1.9601	0.0468533	-4.4157	0.0470567	4.04824	0	0	-Inf	0.836916	2.0455	0	0	-Inf	0.905887	0	0	NA	NA	NA	0	0	NA	NA	NA	0	0	NA	NA	NA
MSTRG.18094	179.583	8.82043	0.0491161	-4.34766	1.57411e-05	0	88.9275	Inf	Inf	0.000936596	0	3.91102	Inf	Inf	0.736648	0	0	NA	NA	NA	2.88651	0	0	-Inf	0.871881	3.05218	0	0	-Inf	0.82014
MSTRG.9548	230.601	11.7606	0.0509996	-4.29337	1.38058e-06	0	0	NA	NA	NA	0	0	NA	NA	NA	0	0	NA	NA	NA	0	0	NA	NA	NA	0	0	NA	NA	NA
Ca_04562	36.7329	1.9601	0.0533607	-4.22808	0.0734443	2.02412	24.7021	12.2039	3.60927	0.318685	1.02275	0.977755	0.956005	-0.06491	1	1.02207	2.93521	2.87181	1.52196	0.949075	0.962169	1.03932	1.08018	0.111276	1	10.1739	36.3675	3.57458	1.83777	0.260027
MSTRG.16852	89.7916	5.88029	0.0654882	-3.93262	0.00429167	64.7719	319.151	4.92731	2.3008	0.00466664	154.435	170.129	1.10162	0.139629	0.808818	232.011	116.43	0.501829	-0.994732	0.136631	3.84868	8.31455	2.16037	1.11128	0.83235	2.03479	0	0	-Inf	0.912229
MSTRG.10179	356.105	24.5012	0.0688033	-3.86138	4.08518e-08	122.459	283.58	2.31571	1.21145	0.114413	46.0238	141.774	3.08046	1.62315	0.0269458	354.66	762.175	2.14903	1.10369	0.00769752	204.942	198.51	0.968615	-0.0460049	0.947357	516.835	239.829	0.464033	-1.1077	0.00888342
MSTRG.13328	27.5497	1.9601	0.0711477	-3.81304	0.160359	36.4342	42.4876	1.16615	0.221749	0.907547	3.06825	5.86653	1.91201	0.93509	0.882065	1.02207	2.93521	2.87181	1.52196	0.949075	0	3.11796	Inf	Inf	0.849035	74.2697	8.84614	0.119108	-3.06965	0.0143903
MSTRG.21988	64.2826	4.90024	0.0762296	-3.7135	0.0215663	33.398	11.857	0.355021	-1.49402	0.5221	69.5471	70.3984	1.01224	0.0175522	1	23.5077	51.8553	2.20588	1.14136	0.437532	0.962169	1.03932	1.08018	0.111276	1	1.01739	0.982905	0.966102	-0.049753	1
MSTRG.21309	37.7533	2.94014	0.0778778	-3.68264	0.0933709	23.2774	37.5472	1.61303	0.689775	0.728089	1.02275	3.91102	3.82402	1.93509	0.853177	23.5077	24.46	1.04051	0.0572926	1	0.962169	0	0	-Inf	1	64.0957	22.6068	0.352704	-1.50347	0.187797
MSTRG.17163	35.7125	2.94014	0.082328	-3.60247	0.109689	25.3015	0	0	-Inf	0.153485	0	0	NA	NA	NA	0	0	NA	NA	NA	0	0	NA	NA	NA	0	0	NA	NA	NA
Ca_20075	11.2239	0.980048	0.0873176	-3.51758	0.492712	4.04824	2.96425	0.732231	-0.449628	0.996505	3.06825	5.86653	1.91201	0.93509	0.882065	1.02207	0.978402	0.95727	-0.0630016	1	3.84868	7.27523	1.89032	0.918631	0.880164	3.05218	1.96581	0.644068	-0.634716	0.993691
MSTRG.22163	11.2239	0.980048	0.0873176	-3.51758	0.492712	3.03618	19.7617	6.50872	2.70237	0.483089	4.091	8.7998	2.15101	1.10502	0.783101	9.19867	20.5464	2.23363	1.15939	0.661087	3.84868	6.23591	1.62027	0.696238	0.929945	8.13914	9.82905	1.20763	0.272175	0.96598
Ca_00638	11.2239	0.980048	0.0873176	-3.51758	0.492712	2.02412	0	0	-Inf	0.950457	0	1.95551	Inf	Inf	0.917125	0	0	NA	NA	NA	0	0	NA	NA	NA	1.01739	0	0	-Inf	0.998424
Ca_01178	10.2036	0.980048	0.0960493	-3.38008	0.537	1.01206	0	0	-Inf	0.999397	3.06825	2.93327	0.956005	-0.06491	1	4.0883	1.9568	0.478635	-1.063	0.940091	8.65952	3.11796	0.360061	-1.47369	0.77727	5.08696	0	0	-Inf	0.648035
MSTRG.13896	131.626	12.7406	0.0967939	-3.36894	0.00167859	25.3015	13.8332	0.546733	-0.871092	0.738615	203.527	19.5551	0.0960809	-3.37961	4.67363e-06	20.4415	14.676	0.717953	-0.478039	0.853817	45.2219	22.865	0.505618	-0.983881	0.508226	15.2609	27.5213	1.80339	0.850711	0.622405
MSTRG.2245	57.1401	5.88029	0.10291	-3.28054	0.0472434	53.6392	232.2	4.32892	2.11401	0.0203701	2.0455	20.5329	10.0381	3.32741	0.213187	205.437	272.974	1.32875	0.410068	0.478995	0	0	NA	NA	NA	12.2087	2.94871	0.241525	-2.04975	0.553768
MSTRG.17029	56.1197	5.88029	0.104781	-3.25455	0.050745	30.3618	2.96425	0.0976309	-3.35652	0.27154	7.15926	12.7108	1.77544	0.828175	0.775	11.2428	1.9568	0.174049	-2.52243	0.609718	14.4325	6.23591	0.432073	-1.21065	0.711265	0	1.96581	Inf	Inf	0.920401
MSTRG.21902	9.18323	0.980048	0.106721	-3.22808	0.584495	10.1206	2.96425	0.292893	-1.77156	0.766137	17.3868	3.91102	0.224942	-2.15237	0.406745	4.0883	14.676	3.58976	1.84389	0.615956	10.5839	11.4325	1.08018	0.111276	1	19.3305	6.88033	0.355932	-1.49033	0.521178
Ca_17638	18.3665	1.9601	0.106721	-3.22808	0.337417	4.04824	5.9285	1.46446	0.550372	0.966085	6.13651	1.95551	0.318668	-1.64987	0.77924	6.13245	4.89201	0.797725	-0.326036	0.988963	2.88651	0	0	-Inf	0.871881	9.15653	2.94871	0.322034	-1.63472	0.696108
Ca_11161	9.18323	0.980048	0.106721	-3.22808	0.584495	2.02412	8.89275	4.39339	2.13533	0.762184	5.11376	9.77755	1.91201	0.93509	0.797159	12.2649	4.89201	0.398863	-1.32604	0.739539	8.65952	8.31455	0.960163	-0.0586491	1	4.06957	11.7949	2.89831	1.53521	0.64805
MSTRG.20131	44.8958	4.90024	0.109147	-3.19566	0.0895463	75.9045	113.63	1.49701	0.58208	0.585608	6.13651	18.5773	3.02735	1.59806	0.492504	41.9051	110.559	2.63833	1.39963	0.165047	16.3569	24.9436	1.52496	0.608776	0.771653	168.887	50.1281	0.296814	-1.75237	0.0155509
MSTRG.19227	618.337	68.6033	0.110948	-3.17204	2.21964e-09	119.423	111.653	0.93494	-0.097055	0.928848	214.778	83.1092	0.386954	-1.36976	0.018155	93.0088	461.806	4.96518	2.31185	4.73475e-05	366.586	213.06	0.581201	-0.782891	0.125666	405.94	230.983	0.569007	-0.813481	0.0698921
MSTRG.15420	43.8754	4.90024	0.111685	-3.16249	0.09624	0	0	NA	NA	NA	332.394	37.1547	0.111779	-3.16128	3.04684e-08	0	16.6328	Inf	Inf	0.240895	0	0	NA	NA	NA	0	0	NA	NA	NA
MSTRG.16271	25.509	2.94014	0.115259	-3.11705	0.239441	36.4342	62.2492	1.70854	0.772764	0.603283	0	0	NA	NA	NA	4.0883	8.80562	2.15386	1.10692	0.835271	3.84868	6.23591	1.62027	0.696238	0.929945	25.4348	19.6581	0.772881	-0.371681	0.840422
MSTRG.22166	8.16287	0.980048	0.120062	-3.05815	0.635228	3.03618	14.8212	4.88154	2.28734	0.617678	11.2503	0.977755	0.0869095	-3.52434	0.407213	14.309	19.568	1.36753	0.451572	0.867605	7.69735	11.4325	1.48525	0.570707	0.887382	5.08696	9.82905	1.9322	0.950247	0.801178
MSTRG.21000	8.16287	0.980048	0.120062	-3.05815	0.635228	0	3.95233	Inf	Inf	0.844097	4.091	7.82204	1.91201	0.93509	0.83633	21.4636	5.87041	0.273506	-1.87036	0.501437	1.92434	2.07864	1.08018	0.111276	1	4.06957	2.94871	0.724576	-0.464791	0.991862
Ca_08733	22.4479	2.94014	0.130976	-2.93262	0.299715	7.08442	6.91658	0.976309	-0.0345909	1	5.11376	3.91102	0.764804	-0.386838	0.98669	4.0883	1.9568	0.478635	-1.063	0.940091	19.2434	19.7471	1.02617	0.0372753	1	9.15653	17.6923	1.9322	0.950247	0.685484
MSTRG.3695	22.4479	2.94014	0.130976	-2.93262	0.299715	6.07236	12.8451	2.11534	1.08089	0.809822	5.11376	14.6663	2.86801	1.52005	0.577465	5.11037	19.568	3.82908	1.937	0.51872	12.5082	8.31455	0.664728	-0.589164	0.87316	4.06957	5.89743	1.44915	0.535209	0.950019
MSTRG.740	112.239	14.7007	0.130976	-2.93262	0.00849075	108.29	332.984	3.07492	1.62055	0.03097	9.20476	64.5318	7.0107	2.80956	0.0264124	448.691	1253.33	2.79331	1.48198	4.57142e-05	60.6166	70.6737	1.16591	0.221459	0.841593	460.879	246.709	0.535301	-0.901577	0.0369161
Ca_16470	29.5904	3.92019	0.132482	-2.91613	0.215616	11.1327	7.90467	0.710043	-0.494023	0.92759	27.6143	0	0	-Inf	0.0288302	5.11037	51.8553	10.1471	3.34299	0.0754832	4.81084	10.3932	2.16037	1.11128	0.793646	10.1739	10.812	1.06271	0.0877505	1
MSTRG.14776	36.7329	4.90024	0.133402	-2.90615	0.157836	31.3739	31.6187	1.0078	0.0112127	1	23.5233	35.1992	1.49636	0.581453	0.676976	30.6622	55.7689	1.81881	0.862998	0.526914	26.9407	41.5727	1.54312	0.625849	0.677625	27.4696	12.7778	0.46516	-1.1042	0.532844
MSTRG.21986	101.015	13.7207	0.135827	-2.88015	0.0138181	67.8081	43.4757	0.641158	-0.641249	0.646752	115.571	108.531	0.939085	-0.0906731	0.903842	90.9647	92.9482	1.02181	0.0311206	0.9861	0	1.03932	Inf	Inf	0.997267	0	0	NA	NA	NA
MSTRG.20231	21.4275	2.94014	0.137213	-2.86551	0.322622	7.08442	2.96425	0.418418	-1.25698	0.87698	8.18201	1.95551	0.239001	-2.06491	0.656711	3.06622	0	0	-Inf	0.86533	19.2434	18.7077	0.972165	-0.0407272	1	0	0	NA	NA	NA
MSTRG.18460	7.14251	0.980048	0.137213	-2.86551	0.689159	3.03618	4.94042	1.62718	0.702375	0.963497	3.06825	6.84429	2.23068	1.15748	0.822608	9.19867	18.5896	2.0209	1.015	0.717214	0.962169	0	0	-Inf	1	6.10436	8.84614	1.44915	0.535209	0.907919
Ca_01625	14.285	1.9601	0.137213	-2.86551	0.461631	6.07236	10.8689	1.7899	0.839878	0.871463	5.11376	0	0	-Inf	0.629455	16.3532	9.78402	0.598294	-0.741074	0.807436	5.77301	11.4325	1.98034	0.985745	0.799568	9.15653	3.93162	0.429379	-1.21968	0.762779
MSTRG.7834	847.918	117.606	0.138699	-2.84997	6.48608e-10	1968.46	4446.37	2.25881	1.17556	0.00440178	87.9566	144.708	1.64522	0.718279	0.268002	1913.32	4888.1	2.55477	1.35319	3.75366e-07	104.876	86.2634	0.822525	-0.281869	0.748221	758.975	792.221	1.0438	0.0618512	0.856664
MSTRG.890	27.5497	3.92019	0.142295	-2.81304	0.248439	65.7839	229.235	3.48467	1.80102	0.0427462	1.02275	11.7331	11.4721	3.52005	0.395205	274.938	163.393	0.594291	-0.75076	0.211369	20.2055	14.5505	0.720122	-0.473687	0.849106	113.948	118.931	1.04373	0.0617553	0.941556
MSTRG.6976	126.524	18.6209	0.147172	-2.76442	0.00738235	63.7598	156.117	2.44852	1.29191	0.19522	102.275	32.2659	0.315482	-1.66437	0.0555245	160.466	152.631	0.951173	-0.0722202	0.926999	44.2598	41.5727	0.93929	-0.090358	0.963589	115.983	87.4785	0.754237	-0.40691	0.584199
MSTRG.12746	53.0586	7.84038	0.147768	-2.75859	0.0914161	26.3136	22.7259	0.863658	-0.211469	0.941214	139.094	115.375	0.829475	-0.26973	0.670059	71.5452	44.0281	0.615388	-0.700432	0.547407	1.92434	0	0	-Inf	0.941158	0	0	NA	NA	NA
MSTRG.17669	6529.27	966.327	0.147999	-2.75634	1.24666e-20	13761	12652.4	0.91944	-0.121172	0.751218	950.136	1359.08	1.43041	0.516424	0.0363733	6871.41	11841.6	1.72331	0.785186	0.000991468	1726.13	1186.9	0.687608	-0.540341	0.0705142	13066.4	8529.65	0.652794	-0.615301	0.00914848
MSTRG.19904	25.509	3.92019	0.153679	-2.70201	0.285667	30.3618	43.4757	1.43192	0.51795	0.772679	28.637	27.3771	0.956005	-0.06491	0.991775	37.8168	44.0281	1.16425	0.219398	0.890384	36.5624	20.7864	0.568517	-0.814724	0.623175	55.9566	43.2478	0.772881	-0.371681	0.73534
MSTRG.19913	6.12215	0.980048	0.160082	-2.64311	0.746138	2.02412	1.97617	0.976309	-0.0345909	1	2.0455	3.91102	1.91201	0.93509	0.937146	2.04415	3.91361	1.91454	0.936998	0.954495	3.84868	5.19659	1.35023	0.433204	0.981967	6.10436	5.89743	0.966102	-0.049753	1
Ca_09329	6.12215	0.980048	0.160082	-2.64311	0.746138	1.01206	1.97617	1.95262	0.965409	1	3.06825	2.93327	0.956005	-0.06491	1	3.06622	3.91361	1.27636	0.352036	1	0	2.07864	Inf	Inf	0.926531	4.06957	0	0	-Inf	0.730974
MSTRG.21461	6.12215	0.980048	0.160082	-2.64311	0.746138	2.02412	5.9285	2.92893	1.55037	0.878935	31.7053	37.1547	1.17188	0.228821	0.872906	14.309	14.676	1.02565	0.036534	1	2.88651	11.4325	3.96067	1.98574	0.642385	2.03479	0	0	-Inf	0.912229
MSTRG.19225	510.179	86.2442	0.169047	-2.56451	2.22568e-06	184.195	98.8083	0.536433	-0.898529	0.310637	164.663	133.952	0.813495	-0.297795	0.60833	42.9271	113.495	2.64389	1.40266	0.158666	568.642	154.858	0.27233	-1.87657	9.5576e-05	294.026	166.111	0.564952	-0.823799	0.10655
MSTRG.4979	405.082	68.6033	0.169357	-2.56186	1.62793e-05	0	109.677	Inf	Inf	0.000189865	216.823	31.2882	0.144303	-2.79283	3.50883e-05	122.649	0	0	-Inf	5.33043e-06	414.695	0	0	-Inf	2.33187e-18	89.5305	88.4614	0.988059	-0.0173316	0.998824
MSTRG.18101	34.6922	5.88029	0.169499	-2.56065	0.212102	20.2412	25.6902	1.2692	0.343921	0.896171	0	0	NA	NA	NA	0	0	NA	NA	NA	0	0	NA	NA	NA	0	1.96581	Inf	Inf	0.920401
MSTRG.21572	57.1401	9.80048	0.171517	-2.54358	0.0969977	50.603	10.8689	0.214788	-2.21902	0.261236	7.15926	9.77755	1.36572	0.449663	0.91489	3.06622	5.87041	1.91454	0.936998	0.912568	10.5839	8.31455	0.785588	-0.348156	0.947966	4.06957	10.812	2.65678	1.40968	0.692457
MSTRG.3783	7173.12	1248.58	0.174064	-2.52231	3.1084e-18	4211.18	7291.07	1.73136	0.791904	0.0450178	2846.32	2133.46	0.749552	-0.4159	0.0386227	7908.81	5944.77	0.751664	-0.41184	0.08949	2221.65	2058.89	0.92674	-0.109763	0.691054	6396.35	4141.96	0.647551	-0.626934	0.0106591
MSTRG.18188	22.4479	3.92019	0.174635	-2.51758	0.350742	11.1327	2.96425	0.266266	-1.90906	0.731186	3.06825	15.6441	5.09869	2.35013	0.41376	4.0883	16.6328	4.0684	2.02446	0.553392	6.73518	0	0	-Inf	0.608937	3.05218	7.86324	2.57627	1.36528	0.772371
MSTRG.11117	56.1197	9.80048	0.174635	-2.51758	0.102949	19.2291	36.5591	1.90123	0.926935	0.653379	34.7735	52.7988	1.51836	0.602515	0.582474	12.2649	39.1361	3.1909	1.67396	0.365644	16.3569	31.1796	1.90621	0.930704	0.614523	39.6783	54.0598	1.36245	0.446204	0.690797
MSTRG.4699	11.2239	1.9601	0.174635	-2.51758	0.578384	0	0	NA	NA	NA	8.18201	20.5329	2.50951	1.32741	0.529078	4.0883	7.82722	1.91454	0.936998	0.87651	4.81084	11.4325	2.3764	1.24878	0.751692	4.06957	7.86324	1.9322	0.950247	0.839531
MSTRG.7039	294.884	51.9425	0.176146	-2.50516	0.000213137	57.6874	88.9275	1.54154	0.624372	0.606254	85.9111	98.7533	1.14948	0.200984	0.793527	113.45	89.0346	0.784789	-0.349623	0.69165	79.86	139.269	1.74391	0.802326	0.313742	103.774	84.5298	0.814556	-0.295914	0.705715
MSTRG.1564	161.217	28.4214	0.176293	-2.50395	0.00504654	85.0131	257.89	3.03353	1.601	0.0535903	31.7053	59.6431	1.88117	0.911631	0.388524	236.099	354.182	1.50014	0.585095	0.267539	29.8272	37.4155	1.25441	0.327005	0.840568	135.313	126.795	0.937046	-0.0938082	0.896784
MSTRG.10848	27.5497	4.90024	0.177869	-2.49111	0.289417	12.1447	7.90467	0.650872	-0.619553	0.896242	14.3185	23.4661	1.63887	0.712698	0.696489	5.11037	7.82722	1.53163	0.61507	0.924904	15.3947	23.9043	1.55276	0.634838	0.769001	19.3305	16.7094	0.864407	-0.210218	0.939863
Ca_16024	16.3257	2.94014	0.180093	-2.47319	0.46151	20.2412	0	0	-Inf	0.23319	5.11376	6.84429	1.33841	0.420517	0.956588	0	0	NA	NA	NA	0	4.15727	Inf	Inf	0.77203	0	6.88033	Inf	Inf	0.525047
Ca_18297	16.3257	2.94014	0.180093	-2.47319	0.46151	0	0	NA	NA	NA	12.273	12.7108	1.03567	0.0505672	1	9.19867	23.4816	2.55272	1.35204	0.58325	11.546	7.27523	0.630107	-0.666332	0.865167	0	7.86324	Inf	Inf	0.464751
MSTRG.1786	16629.8	3031.29	0.18228	-2.45577	2.39021e-19	15977.4	32330.1	2.02349	1.01684	0.00775025	4318.05	3713.51	0.859997	-0.217597	0.236224	49227.2	53480.4	1.0864	0.119555	0.594714	4467.35	3232.28	0.723534	-0.466867	0.0637436	24109.2	19423.2	0.805635	-0.311802	0.176704
MSTRG.21987	962.198	177.389	0.184358	-2.43942	1.21426e-08	659.863	559.255	0.847532	-0.238661	0.654419	1136.28	1036.42	0.91212	-0.132705	0.599447	936.221	1329.65	1.42023	0.506124	0.123106	14.4325	16.6291	1.1522	0.204385	0.959185	10.1739	11.7949	1.15932	0.213281	0.97169
MSTRG.5028	26.5293	4.90024	0.18471	-2.43666	0.308839	20.2412	7.90467	0.390523	-1.35652	0.673606	17.3868	34.2214	1.96825	0.97691	0.505509	50.0817	80.229	1.60196	0.679841	0.533619	14.4325	7.27523	0.504085	-0.98826	0.758305	68.1653	48.1623	0.706552	-0.501132	0.611642
MSTRG.6374	26.5293	4.90024	0.18471	-2.43666	0.308839	57.6874	65.2135	1.13046	0.176913	0.903977	9.20476	5.86653	0.637337	-0.649872	0.87089	79.7218	81.2074	1.01863	0.0266356	0.992665	39.4489	5.19659	0.13173	-2.92435	0.147422	156.678	36.3675	0.232115	-2.10709	0.00689513
MSTRG.17267	26.5293	4.90024	0.18471	-2.43666	0.308839	7.08442	9.88083	1.39473	0.479982	0.939638	11.2503	6.84429	0.608367	-0.716987	0.824596	5.11037	18.5896	3.63763	1.863	0.546084	5.77301	0	0	-Inf	0.669217	29.5044	7.86324	0.266511	-1.90773	0.305224
MSTRG.6898	728.536	135.247	0.185642	-2.42941	2.27889e-07	263.136	533.565	2.02772	1.01986	0.0907641	126.821	346.125	2.72924	1.4485	0.00200007	340.351	265.147	0.77904	-0.360231	0.491211	337.721	361.683	1.07095	0.0988921	0.839305	302.166	273.248	0.904297	-0.145131	0.760758
MSTRG.16932	125.504	23.5211	0.187413	-2.4157	0.01574	46.5548	63.2373	1.35834	0.441847	0.757935	20.455	39.1102	1.91201	0.93509	0.488053	68.479	36.2009	0.528642	-0.919637	0.452217	70.2383	58.2018	0.828634	-0.271194	0.805598	39.6783	145.47	3.66623	1.8743	0.0174837
Ca_07659	30.6108	5.88029	0.192099	-2.38008	0.273297	13.1568	3.95233	0.300403	-1.73503	0.712724	21.4778	11.7331	0.546289	-0.872265	0.655242	0	4.89201	Inf	Inf	0.745089	22.1299	16.6291	0.751432	-0.412286	0.860681	7.12175	6.88033	0.966102	-0.049753	1
MSTRG.17763	10.2036	1.9601	0.192099	-2.38008	0.62214	3.03618	1.97617	0.650872	-0.619553	0.997363	0	8.7998	Inf	Inf	0.394573	0	0	NA	NA	NA	11.546	4.15727	0.360061	-1.47369	0.71446	2.03479	0.982905	0.483051	-1.04975	0.995828
Ca_24195	5.10179	0.980048	0.192099	-2.38008	0.805868	8.09648	7.90467	0.976309	-0.0345909	1	6.13651	1.95551	0.318668	-1.64987	0.77924	22.4856	11.7408	0.522147	-0.937471	0.698832	3.84868	4.15727	1.08018	0.111276	1	7.12175	5.89743	0.828087	-0.272145	0.987498
MSTRG.7343	15.3054	2.94014	0.192099	-2.38008	0.494635	4.04824	7.90467	1.95262	0.965409	0.893288	4.091	2.93327	0.717004	-0.479947	0.988865	8.1766	44.0281	5.38465	2.42885	0.196751	4.81084	5.19659	1.08018	0.111276	1	20.3479	7.86324	0.386441	-1.37168	0.535579
MSTRG.20595	5.10179	0.980048	0.192099	-2.38008	0.805868	1.01206	1.97617	1.95262	0.965409	1	2.0455	3.91102	1.91201	0.93509	0.937146	1.02207	2.93521	2.87181	1.52196	0.949075	1.92434	1.03932	0.540092	-0.888724	1	6.10436	1.96581	0.322034	-1.63472	0.791841
Ca_26020	10.2036	1.9601	0.192099	-2.38008	0.62214	0	3.95233	Inf	Inf	0.844097	3.06825	1.95551	0.637337	-0.649872	0.991344	2.04415	4.89201	2.39318	1.25893	0.904716	7.69735	7.27523	0.94516	-0.0813692	1	6.10436	8.84614	1.44915	0.535209	0.907919
MSTRG.3464	5.10179	0.980048	0.192099	-2.38008	0.805868	0	5.9285	Inf	Inf	0.734584	7.15926	7.82204	1.09258	0.127735	1	3.06622	17.6112	5.74362	2.52196	0.468088	2.88651	3.11796	1.08018	0.111276	1	8.13914	2.94871	0.362288	-1.46479	0.749219
MSTRG.21095	5.10179	0.980048	0.192099	-2.38008	0.805868	0	2.96425	Inf	Inf	0.899959	1.02275	0	0	-Inf	0.997815	1.02207	3.91361	3.82908	1.937	0.894635	0.962169	1.03932	1.08018	0.111276	1	0	3.93162	Inf	Inf	0.74664
Ca_09750	5.10179	0.980048	0.192099	-2.38008	0.805868	2.02412	0	0	-Inf	0.950457	8.18201	5.86653	0.717004	-0.479947	0.925543	1.02207	0	0	-Inf	0.998589	0	5.19659	Inf	Inf	0.698556	3.05218	0	0	-Inf	0.82014
Ca_23972	5.10179	0.980048	0.192099	-2.38008	0.805868	0	0	NA	NA	NA	2.0455	6.84429	3.34602	1.74244	0.744489	0	0	NA	NA	NA	0	0	NA	NA	NA	0	0	NA	NA	NA
MSTRG.20654	1013.22	196.99	0.19442	-2.36275	1.66662e-08	492.873	544.434	1.10461	0.14354	0.798184	328.303	284.527	0.866659	-0.206464	0.618812	343.417	423.648	1.23363	0.302904	0.523917	178.001	254.633	1.43051	0.516532	0.372818	372.366	287.008	0.77077	-0.375628	0.39649
MSTRG.20780	151.013	29.4014	0.194695	-2.36072	0.00935557	255.039	26.6782	0.104604	-3.25698	0.000770414	8.18201	14.6663	1.79251	0.841981	0.744299	94.0309	98.8186	1.05092	0.0716479	0.947738	18.2812	34.2975	1.87611	0.907742	0.601255	131.244	93.3759	0.71147	-0.491125	0.485978
MSTRG.10094	5251.79	1056.49	0.201168	-2.31353	5.49499e-15	4142.36	7115.19	1.71766	0.780448	0.0484071	3913.05	2561.72	0.654661	-0.61118	0.00138453	8398.39	9468.97	1.12748	0.173096	0.466861	2662.32	2201.28	0.826826	-0.274344	0.308031	5240.59	3892.3	0.742722	-0.429105	0.0833154
Ca_23722	19.3868	3.92019	0.202209	-2.30608	0.42825	6.07236	0	0	-Inf	0.724512	5.11376	6.84429	1.33841	0.420517	0.956588	0	0	NA	NA	NA	7.69735	5.19659	0.675114	-0.566796	0.930154	0	0	NA	NA	NA
MSTRG.19901	80.6083	16.6608	0.206688	-2.27447	0.0657958	82.989	165.998	2.00024	1.00017	0.286631	5.11376	14.6663	2.86801	1.52005	0.577465	33.7285	147.739	4.38024	2.13101	0.0243185	76.9735	34.2975	0.445576	-1.16626	0.3023	41.7131	57.0085	1.36668	0.450676	0.678767
MSTRG.1870	52.0383	10.7805	0.207165	-2.27115	0.147538	39.4704	30.6306	0.77604	-0.365797	0.848586	50.1148	18.5773	0.370696	-1.43169	0.247942	39.8609	27.3953	0.687271	-0.541049	0.737928	21.1677	17.6684	0.834687	-0.260693	0.92265	43.7479	25.5555	0.584155	-0.775578	0.549144
MSTRG.17345	346.922	72.5235	0.209049	-2.25809	0.000247889	287.425	190.7	0.663477	-0.591881	0.408261	0	12.7108	Inf	Inf	0.233704	15.3311	0	0	-Inf	0.268697	0	0	NA	NA	NA	14.2435	0	0	-Inf	0.20172
MSTRG.18532	12014.7	2519.7	0.209718	-2.25348	2.59981e-16	9659.1	23003.6	2.38154	1.2519	0.00118374	2503.69	2853.09	1.13955	0.188466	0.341242	39090.3	47972	1.22721	0.295384	0.189956	3641.81	3758.18	1.03195	0.0453772	0.858461	20839.3	16842.1	0.80819	-0.307234	0.184477
Ca_09844	65.3029	13.7207	0.210108	-2.2508	0.102911	69.8322	0	0	-Inf	0.0040418	6.13651	8.7998	1.43401	0.520053	0.908334	0	0	NA	NA	NA	15.3947	31.1796	2.02534	1.01817	0.585141	5.08696	4.91452	0.966102	-0.049753	1
MSTRG.3775	631.602	133.286	0.211029	-2.24449	3.89652e-06	236.822	303.342	1.28088	0.357139	0.602947	377.395	322.659	0.854964	-0.226065	0.562299	220.768	393.318	1.78159	0.833163	0.109024	220.337	375.194	1.70282	0.767927	0.12839	502.592	273.248	0.543677	-0.879179	0.0353273
MSTRG.16077	51.0179	10.7805	0.211309	-2.24258	0.156002	66.796	114.618	1.71594	0.778996	0.473362	16.364	13.6886	0.836504	-0.257555	0.92994	34.7505	48.9201	1.40775	0.493392	0.729016	16.3569	28.0616	1.71558	0.778701	0.689783	39.6783	31.453	0.792699	-0.335155	0.806018
MSTRG.1645	363.248	77.4238	0.213143	-2.23011	0.000216115	690.225	649.171	0.94052	-0.0884693	0.867035	46.0238	86.0424	1.86952	0.902669	0.297586	223.834	523.445	2.33854	1.22561	0.0112496	32.7137	93.5387	2.85931	1.51567	0.153764	426.288	455.085	1.06755	0.0943089	0.817507
MSTRG.10239	9.18323	1.9601	0.213443	-2.22808	0.668351	14.1688	31.6187	2.23156	1.15805	0.618097	4.091	15.6441	3.82402	1.93509	0.479085	12.2649	16.6328	1.35613	0.439499	0.888384	2.88651	8.31455	2.88049	1.52631	0.777133	8.13914	13.7607	1.69068	0.757602	0.78894
MSTRG.20844	9.18323	1.9601	0.213443	-2.22808	0.668351	6.07236	14.8212	2.44077	1.28734	0.751376	0	4.88878	Inf	Inf	0.65372	2.04415	20.5464	10.0513	3.32932	0.328809	1.92434	5.19659	2.70046	1.4332	0.872448	3.05218	7.86324	2.57627	1.36528	0.772371
Ca_07946	9.18323	1.9601	0.213443	-2.22808	0.668351	0	0	NA	NA	NA	1.02275	0	0	-Inf	0.997815	0	0	NA	NA	NA	1.92434	1.03932	0.540092	-0.888724	1	0	1.96581	Inf	Inf	0.920401
MSTRG.1599	86.7305	18.6209	0.214699	-2.21962	0.060563	206.46	110.665	0.536013	-0.899661	0.286538	35.7963	39.1102	1.09258	0.127735	0.936367	77.6777	74.3585	0.95727	-0.0630016	0.963846	95.2547	43.6514	0.458259	-1.12576	0.26296	164.818	167.094	1.01381	0.0197879	0.984633
MSTRG.5966	2187.65	471.403	0.215484	-2.21435	6.42594e-11	2733.58	3139.14	1.14836	0.199581	0.627374	431.601	747.005	1.73078	0.79142	0.0115878	2320.11	2518.41	1.08547	0.118318	0.669469	835.163	863.674	1.03414	0.0484293	0.89158	3451	1706.32	0.494444	-1.01612	0.000128308
MSTRG.13025	40.8143	8.82043	0.216111	-2.21016	0.217187	6.07236	1658.99	273.204	8.09383	9.38122e-28	19.4323	14.6663	0.754741	-0.405947	0.851296	520.236	26.4169	0.0507786	-4.29964	2.03131e-11	8.65952	0	0	-Inf	0.50166	91.5653	45.2136	0.493785	-1.01804	0.255086
MSTRG.18271	113.26	24.5012	0.216327	-2.20871	0.0320922	117.399	72.1301	0.614401	-0.702747	0.50913	26.5915	13.6886	0.514772	-0.957995	0.575203	0	0	NA	NA	NA	0	0	NA	NA	NA	0	5.89743	Inf	Inf	0.592101
MSTRG.18005	495.894	107.805	0.217396	-2.20161	3.30762e-05	94.1216	33.5948	0.35693	-1.48629	0.253035	0	0	NA	NA	NA	0	0	NA	NA	NA	0	0	NA	NA	NA	0	0	NA	NA	NA
MSTRG.21478	76.5269	16.6608	0.217712	-2.19951	0.0809807	52.6271	22.7259	0.431829	-1.21147	0.48085	21.4778	10.7553	0.500765	-0.997796	0.613101	4.0883	13.6976	3.35045	1.74435	0.649197	17.319	25.983	1.50025	0.585207	0.774096	16.2783	12.7778	0.784958	-0.349313	0.898182
Ca_09845	58.1604	12.7406	0.21906	-2.1906	0.133727	63.7598	0	0	-Inf	0.00657898	7.15926	9.77755	1.36572	0.449663	0.91489	0	0	NA	NA	NA	17.319	33.2582	1.92033	0.941351	0.596227	4.06957	4.91452	1.20763	0.272175	1
MSTRG.18218	71.4251	15.6808	0.219541	-2.18744	0.0939354	28.3377	91.8917	3.24274	1.69721	0.208305	94.0931	126.13	1.34049	0.422755	0.529401	89.9426	46.9633	0.522147	-0.937471	0.37606	88.5195	38.4548	0.434421	-1.20283	0.254172	70.2001	62.9059	0.896094	-0.158277	0.875999
MSTRG.21940	1181.58	261.673	0.221461	-2.17488	3.38304e-08	1039.39	600.755	0.57799	-0.790884	0.111367	465.352	165.241	0.355088	-1.49375	0.000293456	187.04	203.508	1.08805	0.121738	0.854268	230.921	250.476	1.08468	0.117275	0.838152	279.783	213.29	0.762342	-0.39149	0.430864
Ca_26044	26.5293	5.88029	0.221652	-2.17363	0.349468	12.1447	5.9285	0.488154	-1.03459	0.825602	12.273	13.6886	1.11534	0.157482	0.981615	5.11037	7.82722	1.53163	0.61507	0.924904	3.84868	11.4325	2.9705	1.57071	0.699909	3.05218	4.91452	1.61017	0.687213	0.944448
MSTRG.11327	13.2647	2.94014	0.221652	-2.17363	0.566703	26.3136	51.3803	1.95262	0.965409	0.568435	3.06825	1.95551	0.637337	-0.649872	0.991344	39.8609	13.6976	0.343636	-1.54105	0.391372	7.69735	10.3932	1.35023	0.433204	0.928854	18.3131	60.9401	3.32768	1.73452	0.150658
Ca_13374	13.2647	2.94014	0.221652	-2.17363	0.566703	6.07236	0	0	-Inf	0.724512	0	0	NA	NA	NA	19.4194	33.2657	1.71301	0.776534	0.673525	6.73518	4.15727	0.617247	-0.696079	0.922777	0	0	NA	NA	NA
MSTRG.13862	39.794	8.82043	0.221652	-2.17363	0.229893	10.1206	26.6782	2.63603	1.39837	0.600807	17.3868	20.5329	1.18095	0.239945	0.919156	19.4194	72.4017	3.72832	1.89852	0.155602	44.2598	33.2582	0.751432	-0.412286	0.775117	24.4174	19.6581	0.805085	-0.312787	0.872895
MSTRG.13117	87.7508	19.601	0.223371	-2.16249	0.0641832	37.4462	26.6782	0.712441	-0.489157	0.803768	64.4333	168.174	2.61005	1.38407	0.0345475	47.0154	34.2441	0.728358	-0.457281	0.753577	84.6709	145.505	1.71847	0.781127	0.315047	64.0957	68.8033	1.07345	0.10225	0.926773
MSTRG.19516	17.3461	3.92019	0.225998	-2.14562	0.487549	18.2171	14.8212	0.81359	-0.297625	0.936004	9.20476	15.6441	1.69956	0.765165	0.755172	13.287	6.84881	0.515453	-0.956086	0.791927	23.0921	8.31455	0.360061	-1.47369	0.538685	20.3479	14.7436	0.724576	-0.464791	0.827752
Ca_07149	17.3461	3.92019	0.225998	-2.14562	0.487549	16.193	19.7617	1.22039	0.287337	0.933694	7.15926	14.6663	2.04858	1.03463	0.691162	7.15452	7.82722	1.09402	0.129643	1	5.77301	14.5505	2.52043	1.33367	0.683624	9.15653	9.82905	1.07345	0.10225	1
MSTRG.11015	3231.48	732.096	0.226551	-2.14209	8.5872e-12	9508.31	14035.7	1.47615	0.561843	0.14355	372.281	532.877	1.43138	0.517408	0.136434	14071.9	16446	1.16871	0.224913	0.331072	562.869	261.908	0.46531	-1.10374	0.0133856	14014.6	6475.38	0.462046	-1.11389	3.02224e-06
MSTRG.19224	695.885	157.788	0.226744	-2.14086	4.21743e-06	277.305	62.2492	0.22448	-2.15534	0.0111276	321.144	153.508	0.478002	-1.06491	0.0213883	29.6402	76.3154	2.57473	1.36442	0.263258	867.876	115.364	0.132927	-2.91129	9.06004e-11	140.4	149.402	1.06411	0.08965	0.896175
MSTRG.15065	227.54	51.9425	0.228279	-2.13113	0.00360165	9.10854	87.9394	9.65461	3.27122	0.0431394	32.728	87.998	2.68876	1.42694	0.118721	27.596	11.7408	0.425454	-1.23293	0.571446	294.424	36.3761	0.12355	-3.01683	2.22801e-05	28.487	68.8033	2.41525	1.27218	0.234603
Ca_13388	21.4275	4.90024	0.228689	-2.12854	0.423764	8.09648	2.96425	0.366116	-1.44963	0.839082	7.15926	5.86653	0.819433	-0.287302	0.982969	3.06622	0.978402	0.31909	-1.64796	0.938224	12.5082	8.31455	0.664728	-0.589164	0.87316	12.2087	10.812	0.885593	-0.175284	0.98217
MSTRG.5959	640.785	147.007	0.229417	-2.12395	9.04665e-06	182.171	193.664	1.06309	0.0882658	0.917003	215.8	206.306	0.956005	-0.06491	0.903379	143.09	120.343	0.84103	-0.24977	0.748722	447.409	281.655	0.629526	-0.667662	0.151145	177.026	248.675	1.40473	0.490297	0.352644
MSTRG.22219	29.5904	6.86033	0.231843	-2.10878	0.326992	41.4945	56.3207	1.35731	0.440747	0.773597	32.728	26.3994	0.806629	-0.310022	0.836549	60.3024	65.5529	1.08707	0.120445	0.927292	33.6759	29.1009	0.864146	-0.210652	0.910624	77.3218	53.0769	0.686441	-0.542793	0.557537
MSTRG.8227	101.015	23.5211	0.232847	-2.10255	0.0514803	133.592	176.867	1.32393	0.404831	0.636473	29.6598	49.8655	1.68125	0.749534	0.51383	181.929	285.693	1.57035	0.65109	0.264667	142.401	124.718	0.875824	-0.191287	0.799043	171.939	150.384	0.874636	-0.193245	0.751984
Ca_09924	37.7533	8.82043	0.233634	-2.09768	0.257285	11.1327	0	0	-Inf	0.489845	6.13651	13.6886	2.23068	1.15748	0.676139	0	1.9568	Inf	Inf	0.943137	2.88651	8.31455	2.88049	1.52631	0.777133	0	0	NA	NA	NA
MSTRG.5596	274.476	64.6831	0.23566	-2.08522	0.00186085	326.896	427.84	1.3088	0.388242	0.525233	48.0693	86.0424	1.78997	0.839933	0.32867	266.762	233.838	0.876581	-0.190041	0.741527	123.158	94.578	0.767943	-0.380929	0.638029	440.531	202.478	0.459623	-1.12148	0.0126227
MSTRG.12096	296.924	70.5634	0.237648	-2.0731	0.00134961	1623.34	1192.62	0.734666	-0.444839	0.321131	71.5926	100.709	1.40669	0.492308	0.517568	702.165	1806.13	2.57223	1.36302	2.6706e-05	45.2219	72.7523	1.60878	0.68597	0.532326	1792.65	961.281	0.536236	-0.899061	0.00217932
Ca_27374	4.08143	0.980048	0.240123	-2.05815	0.867855	7.08442	3.95233	0.557891	-0.841946	0.918919	11.2503	8.7998	0.782186	-0.354417	0.928266	10.2207	7.82722	0.765816	-0.38493	0.944994	1.92434	2.07864	1.08018	0.111276	1	6.10436	6.88033	1.12712	0.172639	1
MSTRG.5396	8.16287	1.9601	0.240123	-2.05815	0.716991	14.1688	8.89275	0.627627	-0.672021	0.869233	4.091	16.6218	4.06302	2.02255	0.444733	8.1766	7.82722	0.95727	-0.0630016	1	4.81084	11.4325	2.3764	1.24878	0.751692	28.487	19.6581	0.690073	-0.53518	0.747931
MSTRG.9114	24.4886	5.88029	0.240123	-2.05815	0.393947	18.2171	13.8332	0.759351	-0.397161	0.908516	4.091	13.6886	3.34602	1.74244	0.554284	0	7.82722	Inf	Inf	0.569815	3.84868	3.11796	0.810137	-0.303762	1	4.06957	4.91452	1.20763	0.272175	1
MSTRG.3315	4.08143	0.980048	0.240123	-2.05815	0.867855	8.09648	7.90467	0.976309	-0.0345909	1	9.20476	3.91102	0.424891	-1.23483	0.748717	1.02207	8.80562	8.61543	3.10692	0.641802	3.84868	7.27523	1.89032	0.918631	0.880164	5.08696	0.982905	0.19322	-2.37168	0.772023
MSTRG.19833	4.08143	0.980048	0.240123	-2.05815	0.867855	1.01206	0.988083	0.976309	-0.0345909	1	8.18201	4.88878	0.597503	-0.742982	0.866584	3.06622	0.978402	0.31909	-1.64796	0.938224	4.81084	1.03932	0.216037	-2.21065	0.835497	3.05218	0.982905	0.322034	-1.63472	0.918422
Ca_25170	4.08143	0.980048	0.240123	-2.05815	0.867855	1.01206	0.988083	0.976309	-0.0345909	1	1.02275	0.977755	0.956005	-0.06491	1	1.02207	0.978402	0.95727	-0.0630016	1	0.962169	1.03932	1.08018	0.111276	1	1.01739	0.982905	0.966102	-0.049753	1
Ca_18825	8.16287	1.9601	0.240123	-2.05815	0.716991	6.07236	9.88083	1.62718	0.702375	0.90354	5.11376	3.91102	0.764804	-0.386838	0.98669	19.4194	7.82722	0.403061	-1.31093	0.638819	4.81084	0	0	-Inf	0.733697	14.2435	16.7094	1.17312	0.230355	0.941992
Ca_23815	4.08143	0.980048	0.240123	-2.05815	0.867855	3.03618	5.9285	1.95262	0.965409	0.924724	6.13651	2.93327	0.478002	-1.06491	0.854741	4.0883	2.93521	0.717953	-0.478039	0.992157	11.546	7.27523	0.630107	-0.666332	0.865167	7.12175	15.7265	2.20823	1.14289	0.65971
Ca_25226	8.16287	1.9601	0.240123	-2.05815	0.716991	2.02412	3.95233	1.95262	0.965409	0.960592	4.091	1.95551	0.478002	-1.06491	0.916644	4.0883	4.89201	1.19659	0.258926	1	2.88651	4.15727	1.44024	0.526313	0.985087	2.03479	3.93162	1.9322	0.950247	0.937844
MSTRG.21374	12.2443	2.94014	0.240123	-2.05815	0.605732	4.04824	9.88083	2.44077	1.28734	0.824245	2.0455	1.95551	0.956005	-0.06491	1	29.6402	15.6544	0.528149	-0.920983	0.646725	5.77301	2.07864	0.360061	-1.47369	0.853578	13.2261	5.89743	0.445893	-1.16523	0.693569
MSTRG.9797	4.08143	0.980048	0.240123	-2.05815	0.867855	1.01206	3.95233	3.90523	1.96541	0.912566	1.02275	0.977755	0.956005	-0.06491	1	1.02207	3.91361	3.82908	1.937	0.894635	0.962169	1.03932	1.08018	0.111276	1	3.05218	2.94871	0.966102	-0.049753	1
Ca_27690	4.08143	0.980048	0.240123	-2.05815	0.867855	2.02412	8.89275	4.39339	2.13533	0.762184	5.11376	0	0	-Inf	0.629455	4.0883	2.93521	0.717953	-0.478039	0.992157	3.84868	2.07864	0.540092	-0.888724	0.95686	4.06957	9.82905	2.41525	1.27218	0.739137
Ca_14839	4.08143	0.980048	0.240123	-2.05815	0.867855	2.02412	8.89275	4.39339	2.13533	0.762184	5.11376	0	0	-Inf	0.629455	4.0883	3.91361	0.95727	-0.0630016	1	3.84868	2.07864	0.540092	-0.888724	0.95686	4.06957	9.82905	2.41525	1.27218	0.739137
Ca_08751	16.3257	3.92019	0.240123	-2.05815	0.519635	1.01206	14.8212	14.6446	3.8723	0.483364	1.02275	3.91102	3.82402	1.93509	0.853177	1.02207	15.6544	15.3163	3.937	0.3808	1.92434	1.03932	0.540092	-0.888724	1	5.08696	20.641	4.05763	2.02064	0.394447
Ca_24116	4.08143	0.980048	0.240123	-2.05815	0.867855	0	6.91658	Inf	Inf	0.682867	6.13651	6.84429	1.11534	0.157482	1	2.04415	8.80562	4.30772	2.10692	0.719766	2.88651	3.11796	1.08018	0.111276	1	1.01739	3.93162	3.86441	1.95025	0.858042
MSTRG.19618	4.08143	0.980048	0.240123	-2.05815	0.867855	0	4.94042	Inf	Inf	0.788556	4.091	17.5996	4.30202	2.10502	0.412448	0	6.84881	Inf	Inf	0.624333	3.84868	0	0	-Inf	0.801727	0	0	NA	NA	NA
Ca_25391	4.08143	0.980048	0.240123	-2.05815	0.867855	1.01206	0	0	-Inf	0.999397	4.091	0	0	-Inf	0.715421	0	0	NA	NA	NA	0.962169	1.03932	1.08018	0.111276	1	0	0.982905	Inf	Inf	1
Ca_00994	16.3257	3.92019	0.240123	-2.05815	0.519635	0	0	NA	NA	NA	12.273	8.7998	0.717004	-0.479947	0.880139	2.04415	2.93521	1.43591	0.521961	1	17.319	12.4718	0.720122	-0.473687	0.867054	8.13914	3.93162	0.483051	-1.04975	0.815408
MSTRG.5095	4.08143	0.980048	0.240123	-2.05815	0.867855	0	0	NA	NA	NA	0	16.6218	Inf	Inf	0.137432	0	2.93521	Inf	Inf	0.877349	0	1.03932	Inf	Inf	0.997267	4.06957	12.7778	3.13983	1.65069	0.60587
MSTRG.20344	16.3257	3.92019	0.240123	-2.05815	0.519635	0	0	NA	NA	NA	10.2275	0	0	-Inf	0.319648	0	0	NA	NA	NA	3.84868	0	0	-Inf	0.801727	0	0	NA	NA	NA
MSTRG.16725	3851.85	925.165	0.240187	-2.05777	1.27349e-11	1496.84	3073.93	2.05361	1.03817	0.0145028	1682.43	1823.51	1.08386	0.116178	0.596485	3787.81	4084.83	1.07841	0.108912	0.671937	3059.7	1907.15	0.623313	-0.681971	0.0112246	2985.03	2392.39	0.801463	-0.319293	0.222371
MSTRG.17717	3918.18	946.726	0.241624	-2.04916	1.35178e-11	1770.09	4945.36	2.79384	1.48225	0.000348643	8994.07	4689.31	0.521378	-0.939598	5.05518e-08	11799.9	5766.7	0.48871	-1.03295	1.74022e-05	9638.05	5411.73	0.561497	-0.83265	0.000450466	11652.2	9064.35	0.777909	-0.362327	0.12456
MSTRG.1819	16943.1	4129.92	0.243753	-2.03651	2.97119e-14	15126.3	22461.1	1.48491	0.570374	0.133974	7747.34	6223.41	0.803297	-0.315995	0.0641816	35183.9	25728.1	0.731245	-0.451573	0.0467063	9266.65	6170.43	0.665876	-0.586676	0.0129531	19652	13945.5	0.709622	-0.494878	0.0332812
MSTRG.3372	735.679	179.349	0.243787	-2.03631	6.73929e-06	613.309	451.554	0.736259	-0.441715	0.42275	330.349	425.323	1.2875	0.364571	0.331329	494.684	358.095	0.723886	-0.466165	0.304942	516.685	399.098	0.772421	-0.37254	0.381835	625.696	520.94	0.832575	-0.264347	0.470281
MSTRG.14882	2974.35	729.155	0.245148	-2.02827	1.35745e-10	7256.47	5775.35	0.795889	-0.329361	0.399546	652.515	775.36	1.18826	0.248854	0.39286	3313.57	6625.74	1.99958	0.999696	7.34409e-05	702.383	709.855	1.01064	0.015265	0.970946	6555.06	4453.54	0.679405	-0.557656	0.0225818
MSTRG.5949	35.7125	8.82043	0.246984	-2.01751	0.287484	88.0493	153.153	1.7394	0.79859	0.401079	40.91	39.1102	0.956005	-0.06491	0.978642	118.561	142.847	1.20484	0.268842	0.730556	35.6002	17.6684	0.4963	-1.01071	0.557006	93.6001	116.966	1.24963	0.321503	0.662858
MSTRG.3269	206.112	50.9625	0.247256	-2.01592	0.00773598	119.423	165.998	1.39	0.475083	0.591903	53.1831	120.264	2.26132	1.17716	0.118742	229.967	410.929	1.7869	0.837463	0.101081	141.439	123.679	0.874434	-0.193579	0.797332	321.496	145.47	0.452478	-1.14408	0.0249091
MSTRG.10036	31.6311	7.84038	0.247869	-2.01235	0.324165	41.4945	34.5829	0.833434	-0.26286	0.889961	21.4778	8.7998	0.409716	-1.2873	0.526457	34.7505	32.2873	0.929115	-0.10607	0.966126	35.6002	14.5505	0.408718	-1.29082	0.468034	42.7305	23.5897	0.552058	-0.857108	0.517143
MSTRG.13883	27.5497	6.86033	0.249017	-2.00569	0.367106	6.07236	24.7021	4.06795	2.0243	0.505055	4.091	21.5106	5.25803	2.39452	0.302385	14.309	9.78402	0.683765	-0.548428	0.874369	18.2812	8.31455	0.454814	-1.13665	0.675591	34.5913	41.282	1.19342	0.255102	0.851596
MSTRG.2630	62.2419	15.6808	0.251933	-1.98889	0.14838	7.08442	17.7855	2.51051	1.32798	0.707411	31.7053	30.3104	0.956005	-0.06491	0.98809	6.13245	8.80562	1.43591	0.521961	0.929976	30.7894	68.595	2.22788	1.15567	0.33518	0	14.7436	Inf	Inf	0.193114
MSTRG.12078	38.7736	9.80048	0.252761	-1.98415	0.27007	15.1809	4.94042	0.325436	-1.61955	0.69533	14.3185	16.6218	1.16086	0.215198	0.946329	13.287	6.84881	0.515453	-0.956086	0.791927	33.6759	23.9043	0.709835	-0.494445	0.773303	0	0	NA	NA	NA
Ca_22656	19.3868	4.90024	0.252761	-1.98415	0.478887	6.07236	2.96425	0.488154	-1.03459	0.915786	23.5233	2.93327	0.124696	-3.00351	0.199388	4.0883	0	0	-Inf	0.794621	11.546	2.07864	0.180031	-2.47369	0.58624	0	2.94871	Inf	Inf	0.832537
MSTRG.5961	126.524	32.3416	0.255615	-1.96795	0.0383865	93.1096	187.736	2.01629	1.0117	0.255861	28.637	79.1982	2.76559	1.46759	0.130962	303.556	307.218	1.01206	0.0173	0.980481	103.914	78.9882	0.760129	-0.395684	0.654867	202.461	187.735	0.927263	-0.108949	0.850153
Ca_21255	30.6108	7.84038	0.256132	-1.96504	0.342807	6.07236	42.4876	6.99688	2.80671	0.229163	8.18201	17.5996	2.15101	1.10502	0.629659	70.5232	4.89201	0.0693674	-3.8496	0.0198717	12.5082	23.9043	1.91109	0.934398	0.670935	7.12175	37.3504	5.24455	2.39082	0.16273
MSTRG.4549	15.3054	3.92019	0.256132	-1.96504	0.553401	0	0	NA	NA	NA	35.7963	9.77755	0.273144	-1.87226	0.237523	8.1766	7.82722	0.95727	-0.0630016	1	32.7137	58.2018	1.77913	0.831168	0.510327	21.3652	16.7094	0.782082	-0.354608	0.867921
MSTRG.16770	596.91	154.848	0.259415	-1.94666	5.60531e-05	327.908	125.487	0.382689	-1.38576	0.0605198	356.94	209.24	0.586204	-0.770526	0.0701422	118.561	85.121	0.717953	-0.478039	0.582739	336.759	186.038	0.552436	-0.856119	0.109183	126.157	77.6495	0.6155	-0.700169	0.340791
MSTRG.19570	37.7533	9.80048	0.259593	-1.94568	0.284936	20.2412	7.90467	0.390523	-1.35652	0.673606	3.06825	7.82204	2.54935	1.35013	0.76613	0	2.93521	Inf	Inf	0.877349	19.2434	28.0616	1.45825	0.544235	0.77844	16.2783	0	0	-Inf	0.154564
MSTRG.1834	11.2239	2.94014	0.261953	-1.93262	0.646796	40.4824	64.2254	1.5865	0.665849	0.645027	0	15.6441	Inf	Inf	0.157002	12.2649	20.5464	1.67522	0.744353	0.770929	0	5.19659	Inf	Inf	0.698556	48.8348	22.6068	0.462924	-1.11115	0.37884
Ca_00360	11.2239	2.94014	0.261953	-1.93262	0.646796	2.02412	0	0	-Inf	0.950457	3.06825	0	0	-Inf	0.80867	4.0883	0	0	-Inf	0.794621	10.5839	6.23591	0.589191	-0.763193	0.856293	4.06957	7.86324	1.9322	0.950247	0.839531
MSTRG.3934	1702.98	448.862	0.263575	-1.92372	4.35906e-08	1278.23	2331.88	1.8243	0.867341	0.0462234	992.068	854.558	0.86139	-0.215261	0.418073	2866.92	2071.28	0.722475	-0.468981	0.0889566	1054.54	822.101	0.779585	-0.359222	0.283553	1521	1526.45	1.00358	0.00515931	0.988204
Ca_00856	40.8143	10.7805	0.264136	-1.92065	0.267674	45.5427	27.6663	0.607481	-0.719089	0.684061	13.2958	16.6218	1.25016	0.322113	0.902839	31.6843	30.3305	0.95727	-0.0630016	0.99151	25.9786	15.5898	0.600102	-0.736721	0.719821	25.4348	20.641	0.811525	-0.301292	0.874315
MSTRG.20135	40.8143	10.7805	0.264136	-1.92065	0.267674	37.4462	41.4995	1.10824	0.148273	0.944107	28.637	62.5763	2.18515	1.12774	0.286145	40.883	11.7408	0.287181	-1.79997	0.324409	69.2762	51.9659	0.750127	-0.414793	0.707457	32.5566	70.7691	2.17373	1.12017	0.279231
MSTRG.16693	2481.51	655.652	0.264215	-1.92022	3.1602e-09	2761.91	589.886	0.213579	-2.22716	1.07549e-06	350.804	408.702	1.16504	0.220384	0.558468	559.075	614.436	1.09902	0.136222	0.738403	325.213	335.7	1.03225	0.0457868	0.930934	354.053	356.794	1.00774	0.0111292	0.986742
MSTRG.13847	570.38	150.927	0.264608	-1.91807	9.06832e-05	581.935	1146.18	1.9696	0.9779	0.0472112	573.763	333.414	0.581101	-0.783139	0.0243101	1167.21	792.506	0.678975	-0.55857	0.102453	426.241	82.1062	0.192629	-2.37611	2.91005e-05	1045.88	586.794	0.561053	-0.83379	0.0117399
MSTRG.7009	1676.45	443.962	0.264823	-1.9169	5.36981e-08	469.596	628.421	1.33822	0.420311	0.441836	630.015	395.991	0.628542	-0.669918	0.0425936	742.026	1556.64	2.09782	1.06889	0.00118742	578.264	718.169	1.24194	0.312597	0.406215	875.975	1081.2	1.23428	0.303665	0.334859
MSTRG.5556	395.899	104.865	0.264878	-1.9166	0.000685427	132.58	308.282	2.32525	1.21739	0.101515	253.642	264.972	1.04467	0.0630428	0.89517	250.408	582.149	2.3248	1.21711	0.00861276	345.419	199.549	0.577702	-0.791602	0.131387	276.731	308.632	1.11528	0.157405	0.738792
Ca_07554	29.5904	7.84038	0.264964	-1.91613	0.362353	23.2774	18.7736	0.806516	-0.310225	0.915064	9.20476	10.7553	1.16845	0.224597	0.972881	5.11037	13.6976	2.68036	1.42243	0.700144	0	10.3932	Inf	Inf	0.40872	0	5.89743	Inf	Inf	0.592101
MSTRG.17296	18.3665	4.90024	0.266804	-1.90615	0.508579	36.4342	43.4757	1.19327	0.254916	0.890175	0	0	NA	NA	NA	0	0	NA	NA	NA	0	0	NA	NA	NA	0	1.96581	Inf	Inf	0.920401
MSTRG.18091	18.3665	4.90024	0.266804	-1.90615	0.508579	17.205	49.4042	2.8715	1.5218	0.410946	10.2275	7.82204	0.764804	-0.386838	0.927566	5.11037	31.3089	6.12653	2.61507	0.269518	15.3947	12.4718	0.810137	-0.303762	0.931788	9.15653	4.91452	0.536723	-0.89775	0.823619
MSTRG.2141	69.3844	18.6209	0.268373	-1.89769	0.139515	59.7116	8.89275	0.148928	-2.74731	0.147862	19.4323	21.5106	1.10695	0.146594	0.960747	16.3532	15.6544	0.95727	-0.0630016	1	20.2055	15.5898	0.771559	-0.374151	0.884182	14.2435	10.812	0.75908	-0.397676	0.894601
MSTRG.9960	2693.75	724.255	0.268865	-1.89504	2.77997e-09	3485.54	6183.43	1.77402	0.827026	0.0381269	579.9	409.679	0.706466	-0.501308	0.134429	5483.43	9334.93	1.70239	0.767561	0.0015319	1048.76	900.05	0.858201	-0.220613	0.506254	5636.36	3055.85	0.542168	-0.883188	0.000416764
MSTRG.16340	25.509	6.86033	0.268938	-1.89465	0.41131	16.193	27.6663	1.70854	0.772764	0.751202	11.2503	25.4216	2.25965	1.1761	0.514306	21.4636	2.93521	0.136753	-2.87036	0.358376	10.5839	10.3932	0.981985	-0.0262277	1	21.3652	35.3846	1.65617	0.727855	0.618834
MSTRG.11453	1114.23	301.855	0.270908	-1.88412	1.50019e-06	2942.06	5568.84	1.89284	0.92055	0.0221969	355.917	1430.46	4.01907	2.00686	7.04296e-13	6080.32	8035.62	1.32158	0.40226	0.096686	1019.9	1273.17	1.24832	0.319993	0.312487	6007.7	4626.53	0.7701	-0.376882	0.123638
MSTRG.13897	7745.54	2107.1	0.272041	-1.87811	1.63136e-11	3614.07	4564.94	1.2631	0.336974	0.400556	4372.26	3284.28	0.751163	-0.412803	0.0258526	4841.57	5556.34	1.14763	0.198662	0.424578	3939.12	3799.75	0.964619	-0.0519692	0.837065	3529.33	2962.47	0.839386	-0.252593	0.323578
MSTRG.17576	316.311	86.2442	0.272656	-1.87485	0.00237917	1594	2812.08	1.76417	0.818993	0.0538068	67.5016	151.552	2.24516	1.16682	0.0820403	2938.47	3469.41	1.18069	0.239629	0.364395	113.536	67.5557	0.595016	-0.748999	0.393194	3675.84	1514.66	0.412057	-1.27908	1.61994e-06
MSTRG.3373	393.858	107.805	0.273716	-1.86925	0.000900411	627.477	737.11	1.17472	0.232316	0.653965	126.821	157.419	1.24126	0.311811	0.600356	626.532	464.741	0.741767	-0.430961	0.29813	203.018	147.583	0.726948	-0.460076	0.471575	790.514	481.623	0.609253	-0.714886	0.0436759
Ca_25347	7.14251	1.9601	0.274427	-1.86551	0.767995	5.0603	0.988083	0.195262	-2.35652	0.860039	4.091	2.93327	0.717004	-0.479947	0.988865	2.04415	1.9568	0.95727	-0.0630016	1	5.77301	2.07864	0.360061	-1.47369	0.853578	3.05218	4.91452	1.61017	0.687213	0.944448
MSTRG.14785	7.14251	1.9601	0.274427	-1.86551	0.767995	23.2774	9.88083	0.424482	-1.23622	0.667166	2.0455	0	0	-Inf	0.905887	15.3311	6.84881	0.446726	-1.16254	0.722956	0	0	NA	NA	NA	7.12175	7.86324	1.10412	0.142892	1
Ca_16512	21.4275	5.88029	0.274427	-1.86551	0.469515	15.1809	10.8689	0.71596	-0.48205	0.903208	21.4778	32.2659	1.50229	0.587167	0.690592	12.2649	12.7192	1.03704	0.0524756	1	24.0542	24.9436	1.03698	0.0523822	1	13.2261	12.7778	0.966102	-0.049753	1
Ca_27182	7.14251	1.9601	0.274427	-1.86551	0.767995	3.03618	3.95233	1.30174	0.380447	1	4.091	4.88878	1.19501	0.257018	1	2.04415	2.93521	1.43591	0.521961	1	5.77301	7.27523	1.26021	0.333668	0.97655	4.06957	6.88033	1.69068	0.757602	0.893421
Ca_00479	7.14251	1.9601	0.274427	-1.86551	0.767995	6.07236	0	0	-Inf	0.724512	5.11376	2.93327	0.573603	-0.801876	0.919837	0	0.978402	Inf	Inf	1	0	4.15727	Inf	Inf	0.77203	4.06957	4.91452	1.20763	0.272175	1
Ca_00093	7.14251	1.9601	0.274427	-1.86551	0.767995	1.01206	0	0	-Inf	0.999397	9.20476	7.82204	0.849782	-0.234835	0.979815	1.02207	4.89201	4.78635	2.25893	0.840824	16.3569	11.4325	0.698942	-0.516755	0.86053	12.2087	8.84614	0.724576	-0.464791	0.890051
Ca_22723	7.14251	1.9601	0.274427	-1.86551	0.767995	0	0	NA	NA	NA	0	0	NA	NA	NA	0	0	NA	NA	NA	3.84868	6.23591	1.62027	0.696238	0.929945	0	0	NA	NA	NA
MSTRG.16833	1056.07	294.994	0.279332	-1.83995	3.45352e-06	890.613	52.3684	0.0588004	-4.08803	3.96915e-10	112.503	219.017	1.94677	0.961085	0.0786234	89.9426	61.6393	0.685319	-0.545153	0.590112	119.309	150.701	1.26312	0.336989	0.643784	65.1131	95.3418	1.46425	0.55016	0.508018
MSTRG.16387	699.966	196.01	0.280027	-1.83636	4.86848e-05	456.439	793.431	1.73831	0.797682	0.131905	363.077	281.593	0.775576	-0.36666	0.361841	355.682	280.801	0.789473	-0.341038	0.505886	700.459	241.122	0.344234	-1.53854	0.00034237	516.835	463.931	0.897638	-0.155795	0.688132
MSTRG.11814	14931.9	4214.2	0.282228	-1.82507	8.42794e-12	10727.8	7610.22	0.709389	-0.49535	0.200007	7759.61	6108.04	0.787157	-0.345276	0.0433289	13829.7	7190.28	0.519916	-0.94365	7.05902e-05	6668.79	5989.59	0.898153	-0.154968	0.516972	7046.46	4825.08	0.684752	-0.546346	0.0247022
MSTRG.15180	2517.22	710.535	0.282269	-1.82486	1.36022e-08	1192.21	1241.03	1.04095	0.057906	0.901202	1323.44	1082.37	0.81785	-0.290092	0.233553	1622.03	1424.55	0.878252	-0.187293	0.538772	2077.32	1079.85	0.519829	-0.943892	0.00137756	1651.23	1833.12	1.11015	0.15076	0.589975
MSTRG.2524	34.6922	9.80048	0.282498	-1.82369	0.333833	56.6754	4.94042	0.0871704	-3.52002	0.0949242	0	0	NA	NA	NA	0	0	NA	NA	NA	0	3.11796	Inf	Inf	0.849035	1.01739	1.96581	1.9322	0.950247	1
MSTRG.22158	17.3461	4.90024	0.282498	-1.82369	0.539741	3.03618	3.95233	1.30174	0.380447	1	16.364	32.2659	1.97176	0.979484	0.519597	9.19867	9.78402	1.06363	0.0890015	1	13.4704	9.35387	0.694403	-0.526154	0.880432	16.2783	10.812	0.664195	-0.590321	0.813004
MSTRG.551	17.3461	4.90024	0.282498	-1.82369	0.539741	13.1568	22.7259	1.72732	0.788531	0.77832	9.20476	2.93327	0.318668	-1.64987	0.679609	36.7947	51.8553	1.40931	0.494994	0.718914	0	7.27523	Inf	Inf	0.56668	3.05218	5.89743	1.9322	0.950247	0.884221
MSTRG.2998	72.4455	20.581	0.28409	-1.81558	0.144222	19.2291	7.90467	0.411077	-1.28252	0.698875	9.20476	46.9322	5.09869	2.35013	0.101798	28.6181	15.6544	0.547012	-0.870357	0.670534	56.768	24.9436	0.439397	-1.1864	0.37541	71.2175	21.6239	0.303632	-1.7196	0.120496
MSTRG.7959	40.8143	11.7606	0.288148	-1.79512	0.293135	15.1809	9.88083	0.650872	-0.619553	0.872387	16.364	24.4439	1.49376	0.578946	0.744255	16.3532	8.80562	0.538465	-0.893077	0.769962	46.1841	33.2582	0.720122	-0.473687	0.735957	27.4696	71.752	2.61205	1.38518	0.191883
MSTRG.2827	10.2036	2.94014	0.288148	-1.79512	0.689909	3.03618	5.9285	1.95262	0.965409	0.924724	0	9.77755	Inf	Inf	0.34652	1.02207	0.978402	0.95727	-0.0630016	1	7.69735	0	0	-Inf	0.553086	1.01739	0	0	-Inf	0.998424
Ca_25600	10.2036	2.94014	0.288148	-1.79512	0.689909	1.01206	11.857	11.7157	3.55037	0.58206	5.11376	5.86653	1.14721	0.198124	1	8.1766	9.78402	1.19659	0.258926	0.976123	8.65952	13.5111	1.56026	0.641791	0.849765	10.1739	7.86324	0.772881	-0.371681	0.935192
MSTRG.10540	465.284	134.267	0.288569	-1.79301	0.000608686	465.548	756.872	1.62577	0.70112	0.187396	151.367	61.5986	0.406948	-1.29708	0.0570698	399.631	834.577	2.08837	1.06238	0.00782653	96.2169	104.971	1.09098	0.125631	0.890657	261.47	343.034	1.31194	0.391706	0.39246
Ca_00635	23.4682	6.86033	0.292324	-1.77436	0.459862	28.3377	27.6663	0.976309	-0.0345909	1	15.3413	12.7108	0.828538	-0.271361	0.929781	25.5519	15.6544	0.612653	-0.706858	0.745893	14.4325	11.4325	0.792134	-0.336183	0.926937	23.4	26.5384	1.13412	0.181573	0.931713
MSTRG.19290	26.5293	7.84038	0.295536	-1.75859	0.426708	16.193	1.97617	0.122039	-3.03459	0.514202	42.9555	28.3549	0.660099	-0.599246	0.627576	10.2207	5.87041	0.574362	-0.799967	0.861906	25.9786	13.5111	0.520088	-0.943172	0.651512	19.3305	10.812	0.559322	-0.838249	0.701118
Ca_11171	26.5293	7.84038	0.295536	-1.75859	0.426708	10.1206	3.95233	0.390523	-1.35652	0.811578	9.20476	15.6441	1.69956	0.765165	0.755172	4.0883	0	0	-Inf	0.794621	12.5082	10.3932	0.83091	-0.267236	0.957399	0	5.89743	Inf	Inf	0.592101
MSTRG.4818	13.2647	3.92019	0.295536	-1.75859	0.626118	0	17.7855	Inf	Inf	0.288341	9.20476	0	0	-Inf	0.3671	8.1766	0	0	-Inf	0.545509	8.65952	0	0	-Inf	0.50166	0	0	NA	NA	NA
MSTRG.5462	29.5904	8.82043	0.298084	-1.74621	0.39702	10.1206	3.95233	0.390523	-1.35652	0.811578	5.11376	7.82204	1.52961	0.613162	0.900877	2.04415	4.89201	2.39318	1.25893	0.904716	13.4704	5.19659	0.38578	-1.37415	0.695605	14.2435	11.7949	0.828087	-0.272145	0.938172
Ca_06942	32.6515	9.80048	0.300154	-1.73622	0.37025	35.4221	46.4399	1.31104	0.390715	0.820521	17.3868	9.77755	0.562356	-0.830445	0.713625	32.7064	47.9417	1.46582	0.551708	0.702748	20.2055	15.5898	0.771559	-0.374151	0.884182	37.6435	28.5042	0.757215	-0.401225	0.774246
MSTRG.13914	16.3257	4.90024	0.300154	-1.73622	0.572407	102.218	275.675	2.69693	1.43132	0.0713281	6.13651	10.7553	1.75268	0.809559	0.809182	323.998	215.248	0.664352	-0.589981	0.281933	6.73518	5.19659	0.771559	-0.374151	0.974531	386.609	128.761	0.333051	-1.58619	0.00139577
MSTRG.20274	185.705	55.8627	0.300814	-1.73306	0.0245362	0	40.5114	Inf	Inf	0.0447001	265.915	264.972	0.996451	-0.00512874	1	232.011	138.933	0.598821	-0.739803	0.253454	206.866	235.925	1.14047	0.189632	0.745791	149.557	213.29	1.42615	0.512126	0.364677
MSTRG.1868	71.4251	21.561	0.301869	-1.728	0.163522	58.6995	60.2731	1.02681	0.0381654	0.991412	55.2286	42.0435	0.761263	-0.393533	0.709692	68.479	51.8553	0.757244	-0.40117	0.730486	22.1299	31.1796	1.40893	0.494605	0.783852	55.9566	28.5042	0.509399	-0.973132	0.398427
MSTRG.5696	155.095	47.0423	0.303314	-1.72112	0.0399682	398.752	315.199	0.790463	-0.33923	0.586061	52.1603	69.4206	1.33091	0.412412	0.656352	289.247	508.769	1.75894	0.814708	0.0813065	41.3733	62.3591	1.50723	0.591902	0.617427	416.114	298.803	0.71808	-0.477783	0.265598
Ca_02591	19.3868	5.88029	0.303314	-1.72112	0.52621	20.2412	23.714	1.17157	0.228443	0.941197	16.364	7.82204	0.478002	-1.06491	0.657172	10.2207	7.82722	0.765816	-0.38493	0.944994	42.3354	22.865	0.540092	-0.888724	0.56116	39.6783	23.5897	0.594524	-0.750193	0.583237
MSTRG.1760	19.3868	5.88029	0.303314	-1.72112	0.52621	45.5427	223.307	4.90324	2.29373	0.0149752	34.7735	10.7553	0.309296	-1.69294	0.283452	162.51	303.305	1.86638	0.90024	0.124373	17.319	20.7864	1.2002	0.263279	0.922746	141.418	129.743	0.917449	-0.1243	0.856555
MSTRG.2465	22.4479	6.86033	0.305612	-1.71023	0.485848	20.2412	21.7378	1.07394	0.102913	0.987971	9.20476	12.7108	1.3809	0.465605	0.880831	37.8168	49.8985	1.31948	0.39997	0.77606	12.5082	13.5111	1.08018	0.111276	0.999903	25.4348	15.7265	0.618305	-0.693609	0.69968
MSTRG.4746	140.809	43.1221	0.306244	-1.70725	0.0514129	100.194	127.463	1.27216	0.34728	0.726037	73.6381	32.2659	0.438169	-1.19044	0.221917	54.17	118.387	2.18547	1.12794	0.231018	58.6923	74.8309	1.27497	0.350464	0.73996	104.791	89.4443	0.853546	-0.228459	0.770444
MSTRG.22117	28.57	8.82043	0.30873	-1.69558	0.418311	25.3015	36.5591	1.44494	0.531006	0.790732	12.273	32.2659	2.62901	1.39452	0.382197	77.6777	78.2722	1.00765	0.010999	1	14.4325	20.7864	1.44024	0.526313	0.826957	33.574	35.3846	1.05393	0.0757778	0.977783
MSTRG.4301	57.1401	17.6409	0.30873	-1.69558	0.223975	76.9166	116.594	1.51585	0.600125	0.569982	62.3878	87.998	1.4105	0.496206	0.543996	85.8543	78.2722	0.911686	-0.133391	0.901465	123.158	66.5164	0.540092	-0.888724	0.299506	86.4784	70.7691	0.818345	-0.289219	0.737711
MSTRG.19514	34.6922	10.7805	0.310748	-1.68618	0.363767	16.193	21.7378	1.34242	0.424841	0.885153	51.1376	15.6441	0.305922	-1.70877	0.177438	60.3024	52.8337	0.876146	-0.190757	0.883509	22.1299	27.0223	1.22108	0.288154	0.89104	25.4348	31.453	1.23661	0.306391	0.849698
MSTRG.20432	141.83	44.1021	0.310951	-1.68524	0.0530637	44.5307	18.7736	0.421588	-1.2461	0.512093	1.02275	0	0	-Inf	0.997815	2.04415	0	0	-Inf	0.935512	37.5246	39.4941	1.05249	0.0738012	0.977901	12.2087	20.641	1.69068	0.757602	0.715879
MSTRG.20134	11345.4	3536.99	0.311757	-1.68151	4.31602e-10	1249.89	281.604	0.225302	-2.15007	4.0065e-05	10238.8	10142.3	0.990574	-0.0136629	0.934552	4278.41	4241.37	0.991344	-0.0125419	0.961653	10304.8	10437.9	1.01291	0.0185077	0.936607	6466.55	6156.92	0.952118	-0.0707879	0.770118
MSTRG.15736	122.443	38.2219	0.31216	-1.67964	0.0725725	1195.24	1327	1.11023	0.150859	0.741736	51.1376	36.1769	0.707444	-0.499313	0.652281	1718.11	928.503	0.540422	-0.887841	0.00504102	208.791	67.5557	0.323557	-1.62791	0.0247018	1753.98	809.913	0.461756	-1.1148	0.000192597
MSTRG.21674	40.8143	12.7406	0.31216	-1.67964	0.3187	25.3015	73.1182	2.88987	1.53101	0.304521	33.7508	84.0869	2.49141	1.31696	0.154084	99.1413	62.6177	0.631601	-0.662914	0.495958	25.0164	50.9266	2.03573	1.02555	0.461477	79.3566	94.3589	1.18905	0.249807	0.762497
MSTRG.13003	49.9976	15.6808	0.31363	-1.67286	0.264142	9.10854	6.91658	0.759351	-0.397161	0.959226	36.819	30.3104	0.823227	-0.280639	0.840844	13.287	17.6112	1.32545	0.406484	0.892722	20.2055	30.1402	1.49168	0.576939	0.754233	17.2957	6.88033	0.397807	-1.32986	0.589391
MSTRG.2417	17455.3	5490.23	0.314531	-1.66873	2.5474e-10	14647.6	14161.2	0.966797	-0.048715	0.898499	10400.4	7292.1	0.701139	-0.512227	0.00217353	14139.4	25454.1	1.80023	0.848179	0.000236985	17383.5	7331.35	0.421742	-1.24557	8.47222e-08	17711.8	14524.4	0.82004	-0.286233	0.218049
MSTRG.5778	413.245	130.346	0.315421	-1.66465	0.00209777	206.46	531.589	2.57477	1.36445	0.0283698	180.004	119.286	0.662685	-0.593604	0.300146	510.015	398.21	0.78078	-0.357013	0.421309	169.342	136.151	0.804	-0.314733	0.647164	301.148	231.966	0.77027	-0.376563	0.434271
MSTRG.4235	80.6083	25.4812	0.316112	-1.66149	0.150118	99.1819	202.557	2.04228	1.03018	0.232917	29.6598	16.6218	0.560417	-0.835428	0.596397	86.8764	162.415	1.86949	0.902647	0.2488	9.62169	25.983	2.70046	1.4332	0.514348	32.5566	22.6068	0.694386	-0.526191	0.730274
MSTRG.6897	498.955	158.768	0.3182	-1.65199	0.001007	566.754	1027.61	1.81314	0.858494	0.0862161	468.42	386.213	0.824502	-0.278405	0.435306	871.83	983.294	1.12785	0.173576	0.618652	367.549	287.891	0.783274	-0.352411	0.468798	627.731	364.658	0.580914	-0.783604	0.0409708
MSTRG.127	1056.07	337.136	0.319236	-1.6473	2.42484e-05	2136.46	1137.28	0.532322	-0.90963	0.0391663	414.214	429.234	1.03626	0.0513891	0.89227	647.995	1233.76	1.90397	0.929012	0.00758292	340.608	299.324	0.878793	-0.186405	0.707333	1694.98	1202.09	0.709209	-0.495717	0.0862487
Ca_09971	12.2443	3.92019	0.320164	-1.64311	0.665125	10.1206	1.97617	0.195262	-2.35652	0.712789	2.0455	0.977755	0.478002	-1.06491	0.994253	2.04415	1.9568	0.95727	-0.0630016	1	0.962169	2.07864	2.16037	1.11128	0.992579	2.03479	2.94871	1.44915	0.535209	1
MSTRG.17667	3.06108	0.980048	0.320164	-1.64311	0.9314	27.3256	5.9285	0.216957	-2.20452	0.445928	0	2.93327	Inf	Inf	0.82559	11.2428	20.5464	1.82752	0.869884	0.735431	0	2.07864	Inf	Inf	0.926531	16.2783	6.88033	0.422669	-1.2424	0.626034
MSTRG.18901	6.12215	1.9601	0.320164	-1.64311	0.821257	18.2171	5.9285	0.325436	-1.61955	0.652118	36.819	24.4439	0.663892	-0.590979	0.66295	50.0817	75.337	1.50428	0.589075	0.59869	1.92434	0	0	-Inf	0.941158	4.06957	1.96581	0.483051	-1.04975	0.922865
MSTRG.20033	6.12215	1.9601	0.320164	-1.64311	0.821257	3.03618	0.988083	0.325436	-1.61955	0.952543	2.0455	1.95551	0.956005	-0.06491	1	1.02207	0	0	-Inf	0.998589	5.77301	0	0	-Inf	0.669217	5.08696	20.641	4.05763	2.02064	0.394447
Ca_21872	6.12215	1.9601	0.320164	-1.64311	0.821257	6.07236	1.97617	0.325436	-1.61955	0.870224	4.091	4.88878	1.19501	0.257018	1	4.0883	3.91361	0.95727	-0.0630016	1	4.81084	5.19659	1.08018	0.111276	1	2.03479	3.93162	1.9322	0.950247	0.937844
Ca_12056	9.18323	2.94014	0.320164	-1.64311	0.735071	7.08442	2.96425	0.418418	-1.25698	0.87698	2.0455	0.977755	0.478002	-1.06491	0.994253	0	0.978402	Inf	Inf	1	15.3947	0	0	-Inf	0.248045	5.08696	3.93162	0.772881	-0.371681	0.990254
MSTRG.12248	3.06108	0.980048	0.320164	-1.64311	0.9314	2.02412	0.988083	0.488154	-1.03459	0.998317	0	1.95551	Inf	Inf	0.917125	2.04415	0.978402	0.478635	-1.063	0.996136	1.92434	2.07864	1.08018	0.111276	1	0	1.96581	Inf	Inf	0.920401
Ca_25586	9.18323	2.94014	0.320164	-1.64311	0.735071	9.10854	4.94042	0.542394	-0.882588	0.886492	6.13651	6.84429	1.11534	0.157482	1	7.15452	4.89201	0.683765	-0.548428	0.943421	3.84868	9.35387	2.43041	1.2812	0.786393	8.13914	3.93162	0.483051	-1.04975	0.815408
MSTRG.4402	30.6108	9.80048	0.320164	-1.64311	0.409939	19.2291	10.8689	0.565231	-0.823087	0.795459	16.364	15.6441	0.956005	-0.06491	1	14.309	8.80562	0.615388	-0.700432	0.836801	22.1299	18.7077	0.845361	-0.242361	0.926635	21.3652	18.6752	0.874092	-0.194143	0.940189
MSTRG.7437	15.3054	4.90024	0.320164	-1.64311	0.606609	219.617	151.177	0.688365	-0.538754	0.496046	6.13651	2.93327	0.478002	-1.06491	0.854741	150.245	209.378	1.39358	0.478793	0.467367	3.84868	2.07864	0.540092	-0.888724	0.95686	66.1305	26.5384	0.401304	-1.31723	0.2302
MSTRG.4888	186.726	59.7829	0.320164	-1.64311	0.0308832	1043.43	899.156	0.861727	-0.214697	0.654189	22.5005	68.4429	3.04183	1.60494	0.133027	379.19	528.337	1.39333	0.478539	0.280799	85.633	61.3198	0.716076	-0.481815	0.62555	807.81	587.777	0.727618	-0.458747	0.182753
Ca_16521	3.06108	0.980048	0.320164	-1.64311	0.9314	2.02412	1.97617	0.976309	-0.0345909	1	6.13651	2.93327	0.478002	-1.06491	0.854741	0	0	NA	NA	NA	0	8.31455	Inf	Inf	0.50885	1.01739	2.94871	2.89831	1.53521	0.92988
Ca_26165	3.06108	0.980048	0.320164	-1.64311	0.9314	1.01206	0.988083	0.976309	-0.0345909	1	1.02275	0.977755	0.956005	-0.06491	1	0	0	NA	NA	NA	0.962169	1.03932	1.08018	0.111276	1	1.01739	0.982905	0.966102	-0.049753	1
Ca_22854	3.06108	0.980048	0.320164	-1.64311	0.9314	1.01206	0.988083	0.976309	-0.0345909	1	1.02275	0	0	-Inf	0.997815	1.02207	1.9568	1.91454	0.936998	1	0.962169	1.03932	1.08018	0.111276	1	2.03479	1.96581	0.966102	-0.049753	1
Ca_18260	3.06108	0.980048	0.320164	-1.64311	0.9314	1.01206	0.988083	0.976309	-0.0345909	1	0	0	NA	NA	NA	0	0	NA	NA	NA	0	0	NA	NA	NA	0	0	NA	NA	NA
MSTRG.14680	30.6108	9.80048	0.320164	-1.64311	0.409939	20.2412	21.7378	1.07394	0.102913	0.987971	19.4323	5.86653	0.301896	-1.72787	0.449728	10.2207	10.7624	1.053	0.0745019	1	16.3569	17.6684	1.08018	0.111276	0.989773	6.10436	7.86324	1.28814	0.365284	0.958979
MSTRG.14147	64.2826	20.581	0.320164	-1.64311	0.206067	71.8563	81.0228	1.12757	0.173214	0.892731	37.8418	34.2214	0.904329	-0.14508	0.92651	106.296	127.192	1.19659	0.258926	0.754816	47.1463	35.3368	0.749515	-0.415971	0.764294	57.9914	53.0769	0.915254	-0.127756	0.915235
MSTRG.15411	30.6108	9.80048	0.320164	-1.64311	0.409939	5.0603	5.9285	1.17157	0.228443	1	25.5688	38.1324	1.49137	0.576636	0.664069	0	13.6976	Inf	Inf	0.322477	30.7894	25.983	0.843893	-0.244868	0.900378	7.12175	15.7265	2.20823	1.14289	0.65971
MSTRG.1840	9.18323	2.94014	0.320164	-1.64311	0.735071	41.4945	51.3803	1.23824	0.308297	0.850003	7.15926	10.7553	1.50229	0.587167	0.866283	27.596	17.6112	0.63818	-0.647964	0.753572	12.5082	24.9436	1.99418	0.995799	0.643214	12.2087	30.47	2.49576	1.31948	0.438869
MSTRG.21612	21.4275	6.86033	0.320164	-1.64311	0.513012	5.0603	6.91658	1.36683	0.450836	0.968406	0	2.93327	Inf	Inf	0.82559	0	2.93521	Inf	Inf	0.877349	0	6.23591	Inf	Inf	0.629939	0	0	NA	NA	NA
MSTRG.4646	82.649	26.4613	0.320164	-1.64311	0.148461	10.1206	14.8212	1.46446	0.550372	0.890215	118.639	138.841	1.17028	0.226856	0.720674	12.2649	23.4816	1.91454	0.936998	0.69077	73.1248	73.7916	1.00912	0.0130955	1	28.487	16.7094	0.586562	-0.769645	0.646342
MSTRG.22118	33.6718	10.7805	0.320164	-1.64311	0.382322	37.4462	63.2373	1.68875	0.755956	0.607434	31.7053	35.1992	1.1102	0.150819	0.92764	91.9867	99.797	1.08491	0.117571	0.905884	26.9407	29.1009	1.08018	0.111276	0.969349	41.7131	68.8033	1.64944	0.721978	0.471528
MSTRG.14953	6.12215	1.9601	0.320164	-1.64311	0.821257	5.0603	8.89275	1.75736	0.813406	0.898748	4.091	3.91102	0.956005	-0.06491	1	2.04415	6.84881	3.35045	1.74435	0.80924	2.88651	3.11796	1.08018	0.111276	1	4.06957	2.94871	0.724576	-0.464791	0.991862
MSTRG.15289	9.18323	2.94014	0.320164	-1.64311	0.735071	6.07236	10.8689	1.7899	0.839878	0.871463	7.15926	8.7998	1.22915	0.29766	0.965626	5.11037	16.6328	3.25472	1.70253	0.604213	1.92434	10.3932	5.40092	2.4332	0.619182	8.13914	7.86324	0.966102	-0.049753	1
Ca_28012	3.06108	0.980048	0.320164	-1.64311	0.9314	1.01206	1.97617	1.95262	0.965409	1	2.0455	1.95551	0.956005	-0.06491	1	3.06622	6.84881	2.23363	1.15939	0.867458	1.92434	2.07864	1.08018	0.111276	1	2.03479	1.96581	0.966102	-0.049753	1
Ca_19493	3.06108	0.980048	0.320164	-1.64311	0.9314	2.02412	3.95233	1.95262	0.965409	0.960592	0	3.91102	Inf	Inf	0.736648	2.04415	0.978402	0.478635	-1.063	0.996136	0.962169	3.11796	3.24055	1.69624	0.928561	1.01739	1.96581	1.9322	0.950247	1
MSTRG.17825	3.06108	0.980048	0.320164	-1.64311	0.9314	1.01206	2.96425	2.92893	1.55037	0.957326	57.2741	67.4651	1.17793	0.23626	0.804438	41.9051	48.9201	1.1674	0.223303	0.879637	58.6923	54.0446	0.920812	-0.119022	0.930999	61.0436	31.453	0.515254	-0.956644	0.383249
Ca_26995	3.06108	0.980048	0.320164	-1.64311	0.9314	2.02412	5.9285	2.92893	1.55037	0.878935	2.0455	3.91102	1.91201	0.93509	0.937146	2.04415	1.9568	0.95727	-0.0630016	1	2.88651	3.11796	1.08018	0.111276	1	3.05218	2.94871	0.966102	-0.049753	1
Ca_05726	9.18323	2.94014	0.320164	-1.64311	0.735071	0	5.9285	Inf	Inf	0.734584	4.091	4.88878	1.19501	0.257018	1	6.13245	0	0	-Inf	0.661628	8.65952	0	0	-Inf	0.50166	4.06957	0	0	-Inf	0.730974
MSTRG.5512	12.2443	3.92019	0.320164	-1.64311	0.665125	0	56.3207	Inf	Inf	0.0123884	35.7963	0	0	-Inf	0.00922937	39.8609	46.9633	1.17818	0.236559	0.875263	17.319	8.31455	0.480081	-1.05865	0.705908	49.8522	51.111	1.02525	0.0359768	0.994136
Ca_18596	3.06108	0.980048	0.320164	-1.64311	0.9314	0	0.988083	Inf	Inf	1	1.02275	0	0	-Inf	0.997815	0	0.978402	Inf	Inf	1	0	3.11796	Inf	Inf	0.849035	0	0	NA	NA	NA
Ca_26979	6.12215	1.9601	0.320164	-1.64311	0.821257	5.0603	0	0	-Inf	0.779803	5.11376	4.88878	0.956005	-0.06491	1	0	4.89201	Inf	Inf	0.745089	1.92434	12.4718	6.4811	2.69624	0.534429	0	0	NA	NA	NA
MSTRG.10133	3.06108	0.980048	0.320164	-1.64311	0.9314	2.02412	0	0	-Inf	0.950457	1.02275	0.977755	0.956005	-0.06491	1	0	1.9568	Inf	Inf	0.943137	1.92434	1.03932	0.540092	-0.888724	1	0	0	NA	NA	NA
MSTRG.20605	3.06108	0.980048	0.320164	-1.64311	0.9314	1.01206	0	0	-Inf	0.999397	2.0455	2.93327	1.43401	0.520053	1	0	0.978402	Inf	Inf	1	2.88651	1.03932	0.360061	-1.47369	0.949298	0	0	NA	NA	NA
Ca_26851	3.06108	0.980048	0.320164	-1.64311	0.9314	1.01206	0	0	-Inf	0.999397	3.06825	0	0	-Inf	0.80867	0	0	NA	NA	NA	0	0	NA	NA	NA	0	0	NA	NA	NA
Ca_11149	3.06108	0.980048	0.320164	-1.64311	0.9314	4.04824	0	0	-Inf	0.836916	0	0	NA	NA	NA	1.02207	0	0	-Inf	0.998589	0	1.03932	Inf	Inf	0.997267	0	0	NA	NA	NA
Ca_09402	12.2443	3.92019	0.320164	-1.64311	0.665125	0	0	NA	NA	NA	12.273	3.91102	0.318668	-1.64987	0.601014	3.06622	0	0	-Inf	0.86533	5.77301	0	0	-Inf	0.669217	0	0	NA	NA	NA
Ca_14719	3.06108	0.980048	0.320164	-1.64311	0.9314	0	0	NA	NA	NA	2.0455	1.95551	0.956005	-0.06491	1	1.02207	0	0	-Inf	0.998589	1.92434	2.07864	1.08018	0.111276	1	0	0	NA	NA	NA
MSTRG.13380	9.18323	2.94014	0.320164	-1.64311	0.735071	0	0	NA	NA	NA	13.2958	22.4884	1.69139	0.758212	0.687435	9.19867	22.5032	2.44636	1.29064	0.608365	6.73518	0	0	-Inf	0.608937	0	8.84614	Inf	Inf	0.41083
Ca_13928	3.06108	0.980048	0.320164	-1.64311	0.9314	0	0	NA	NA	NA	0	0.977755	Inf	Inf	1	1.02207	0	0	-Inf	0.998589	0.962169	1.03932	1.08018	0.111276	1	0	0	NA	NA	NA
Ca_27432	9.18323	2.94014	0.320164	-1.64311	0.735071	0	0	NA	NA	NA	12.273	0	0	-Inf	0.241809	0	0	NA	NA	NA	0	0	NA	NA	NA	0	0	NA	NA	NA
Ca_23558	6.12215	1.9601	0.320164	-1.64311	0.821257	0	0	NA	NA	NA	0	0	NA	NA	NA	0	0	NA	NA	NA	0	0	NA	NA	NA	2.03479	0	0	-Inf	0.912229
MSTRG.2015	1805.01	580.188	0.321431	-1.63742	1.43675e-06	4160.58	3178.66	0.763995	-0.388364	0.336325	595.241	863.358	1.45043	0.536484	0.0629792	2305.8	4294.21	1.86235	0.897124	0.000702939	521.496	566.429	1.08616	0.119239	0.768623	4542.66	2681.36	0.590263	-0.76057	0.00276057
MSTRG.12315	148.972	48.0223	0.322357	-1.63327	0.0534975	212.533	231.211	1.08789	0.121528	0.874039	104.321	139.819	1.34028	0.422536	0.507551	232.011	239.708	1.03318	0.0470878	0.943003	254.013	146.544	0.576916	-0.793567	0.186061	217.722	241.795	1.11057	0.151294	0.773042
MSTRG.8601	136.728	44.1021	0.322554	-1.63239	0.0640591	270.22	359.662	1.331	0.412508	0.525021	53.1831	102.664	1.93039	0.948896	0.232567	402.697	610.523	1.51608	0.600349	0.158556	219.375	84.1848	0.383749	-1.38176	0.0447654	422.218	259.487	0.61458	-0.702326	0.108005
MSTRG.7345	4440.6	1441.65	0.324652	-1.62303	2.51197e-08	9176.35	4603.48	0.501668	-0.995196	0.0113917	1720.27	2085.55	1.21234	0.277796	0.194507	2784.13	5399.8	1.93949	0.955679	0.000206931	1331.64	1371.9	1.03023	0.0429699	0.889824	6871.47	4795.59	0.697899	-0.51891	0.0330604
MSTRG.20794	111.219	36.2618	0.326039	-1.61688	0.096982	138.652	1.97617	0.0142527	-6.13262	0.000195172	0	1.95551	Inf	Inf	0.917125	0	3.91361	Inf	Inf	0.810386	1.92434	0	0	-Inf	0.941158	3.05218	0.982905	0.322034	-1.63472	0.918422
MSTRG.20043	222.438	72.5235	0.326039	-1.61688	0.0210185	123.471	74.1062	0.60019	-0.73651	0.480149	301.712	258.127	0.855543	-0.225087	0.602149	206.459	212.313	1.02835	0.0403381	0.95581	301.159	227.611	0.755783	-0.403956	0.447684	250.279	188.718	0.754031	-0.407305	0.434781
MSTRG.11971	1437.69	470.423	0.327209	-1.61172	6.68321e-06	634.562	598.778	0.943609	-0.0837386	0.877029	563.536	440.968	0.782501	-0.353835	0.28824	405.764	411.907	1.01514	0.0216796	0.968348	824.579	724.405	0.878515	-0.186861	0.600017	578.896	420.683	0.726699	-0.460571	0.227575
Ca_09888	35.7125	11.7606	0.329312	-1.60247	0.375018	12.1447	5.9285	0.488154	-1.03459	0.825602	14.3185	10.7553	0.751147	-0.412833	0.884348	4.0883	6.84881	1.67522	0.744353	0.919171	17.319	5.19659	0.300051	-1.73672	0.565935	2.03479	8.84614	4.34746	2.12017	0.643577
MSTRG.11233	276.517	91.1444	0.329616	-1.60114	0.0117339	291.473	1079.98	3.70523	1.88956	0.000383208	75.6836	249.328	3.29434	1.71999	0.00226731	1085.44	905.022	0.833781	-0.26226	0.441285	380.057	287.891	0.757495	-0.400691	0.405975	645.027	509.145	0.789339	-0.341284	0.349482
MSTRG.21244	62.2419	20.581	0.330662	-1.59657	0.224761	31.3739	76.0824	2.42502	1.278	0.367121	12.273	6.84429	0.55767	-0.842518	0.776893	56.2141	31.3089	0.556957	-0.844361	0.532768	26.9407	0	0	-Inf	0.0720291	48.8348	46.1965	0.945975	-0.0801267	0.961577
MSTRG.1345	59.1808	19.601	0.331205	-1.59421	0.238164	155.857	201.569	1.29329	0.371048	0.645964	46.0238	46.9322	1.01974	0.0281994	1	250.408	268.082	1.07058	0.0983925	0.866051	41.3733	27.0223	0.653134	-0.614549	0.684337	265.539	110.085	0.414572	-1.2703	0.0234002
MSTRG.6295	53.0586	17.6409	0.332478	-1.58867	0.268138	13.1568	18.7736	1.42691	0.512897	0.875055	23.5233	30.3104	1.28853	0.365724	0.815012	25.5519	11.7408	0.45949	-1.1219	0.620059	11.546	15.5898	1.35023	0.433204	0.890352	18.3131	24.5726	1.34181	0.424178	0.820596
Ca_27760	26.5293	8.82043	0.332478	-1.58867	0.463724	24.2895	0	0	-Inf	0.166894	4.091	5.86653	1.43401	0.520053	0.951103	0	0	NA	NA	NA	8.65952	15.5898	1.80031	0.848241	0.776363	2.03479	2.94871	1.44915	0.535209	1
MSTRG.15373	76.5269	25.4812	0.332971	-1.58653	0.17735	48.5789	39.5233	0.81359	-0.297625	0.860364	50.1148	77.2427	1.54131	0.624161	0.4823	19.4194	34.2441	1.76339	0.818354	0.652348	39.4489	31.1796	0.790378	-0.339386	0.828525	34.5913	58.9743	1.70489	0.769675	0.482241
MSTRG.5417	73.4658	24.5012	0.333505	-1.58422	0.187301	308.678	448.59	1.45326	0.539292	0.376433	116.594	112.442	0.964391	-0.0523099	0.950304	662.304	933.395	1.40931	0.494994	0.173902	80.8222	32.2189	0.398639	-1.32685	0.237691	336.757	239.829	0.712172	-0.489703	0.293139
MSTRG.6895	2693.75	898.704	0.333626	-1.5837	4.11569e-07	2376.32	3090.72	1.30064	0.379217	0.359377	1745.84	2462.97	1.41077	0.496478	0.0175721	2501.02	3041.85	1.21625	0.282435	0.295897	1858.91	1337.6	0.719563	-0.474807	0.10439	1852.67	882.648	0.476419	-1.0697	0.000284532
MSTRG.1869	284.68	95.0646	0.333935	-1.58236	0.0115039	170.026	137.344	0.807779	-0.307967	0.722094	226.028	105.598	0.467188	-1.09793	0.0448281	188.062	87.0778	0.463028	-1.11083	0.137486	151.061	135.111	0.894419	-0.160977	0.826058	192.287	108.12	0.562281	-0.830636	0.175679
Ca_22810	23.4682	7.84038	0.334085	-1.58171	0.50023	0	0	NA	NA	NA	19.4323	12.7108	0.654109	-0.612398	0.769056	0	0	NA	NA	NA	8.65952	14.5505	1.68028	0.748706	0.812438	3.05218	4.91452	1.61017	0.687213	0.944448
MSTRG.643	344.881	115.646	0.33532	-1.57639	0.0063066	160.918	100.784	0.626311	-0.675049	0.461726	504.216	242.483	0.480911	-1.05616	0.00532363	107.318	95.8834	0.893452	-0.162537	0.860327	247.277	252.554	1.02134	0.0304638	0.963267	68.1653	104.188	1.52846	0.612078	0.444127
Ca_07647	20.4072	6.86033	0.336173	-1.57273	0.541383	19.2291	14.8212	0.77077	-0.375628	0.91002	14.3185	12.7108	0.887719	-0.171825	0.973393	11.2428	9.78402	0.870246	-0.200505	0.982832	9.62169	11.4325	1.1882	0.248779	0.967821	9.15653	13.7607	1.50282	0.587677	0.838357
MSTRG.13937	20.4072	6.86033	0.336173	-1.57273	0.541383	25.3015	23.714	0.937256	-0.0934846	0.986646	8.18201	15.6441	1.91201	0.93509	0.704469	18.3973	75.337	4.09499	2.03386	0.125819	12.5082	11.4325	0.914001	-0.129732	0.997296	29.5044	12.7778	0.43308	-1.20729	0.481026
Ca_15240	17.3461	5.88029	0.338998	-1.56065	0.588261	13.1568	12.8451	0.976309	-0.0345909	1	14.3185	16.6218	1.16086	0.215198	0.946329	11.2428	8.80562	0.783221	-0.352508	0.945297	19.2434	14.5505	0.756128	-0.403297	0.878831	14.2435	22.6068	1.58717	0.666454	0.732429
MSTRG.15086	242.845	82.324	0.338998	-1.56065	0.0197691	146.749	298.401	2.03342	1.0239	0.16529	112.503	189.684	1.68605	0.753643	0.186264	238.143	226.011	0.949053	-0.0754387	0.904497	310.781	200.588	0.645434	-0.631657	0.240909	310.305	226.068	0.728536	-0.456928	0.340714
MSTRG.60	17.3461	5.88029	0.338998	-1.56065	0.588261	59.7116	198.605	3.32607	1.73382	0.0648886	7.15926	9.77755	1.36572	0.449663	0.91489	72.5673	104.689	1.44265	0.528718	0.57097	4.81084	9.35387	1.94433	0.959273	0.837275	50.8696	19.6581	0.386441	-1.37168	0.281445
MSTRG.18164	17.3461	5.88029	0.338998	-1.56065	0.588261	26.3136	99.7964	3.79258	1.92318	0.146947	7.15926	13.6886	1.91201	0.93509	0.732176	51.1037	82.1858	1.60821	0.68546	0.52515	13.4704	2.07864	0.154312	-2.69608	0.512694	20.3479	20.641	1.01441	0.0206363	1
Ca_22444	17.3461	5.88029	0.338998	-1.56065	0.588261	0	7.90467	Inf	Inf	0.633768	9.20476	14.6663	1.59334	0.672056	0.795473	7.15452	2.93521	0.410259	-1.28539	0.845724	16.3569	0	0	-Inf	0.223929	16.2783	4.91452	0.301907	-1.72782	0.520712
Ca_05644	17.3461	5.88029	0.338998	-1.56065	0.588261	0	0	NA	NA	NA	6.13651	11.7331	1.91201	0.93509	0.762817	0	0	NA	NA	NA	6.73518	10.3932	1.54312	0.625849	0.886135	0	0	NA	NA	NA
MSTRG.3557	2526.41	856.562	0.339043	-1.56046	7.81209e-07	765.118	338.913	0.442955	-1.17477	0.0328119	1250.82	1318.99	1.0545	0.076556	0.750818	182.951	226.989	1.24071	0.311164	0.618076	1747.3	1471.68	0.842257	-0.247667	0.396182	441.548	575.982	1.30446	0.383453	0.312576
Ca_09349	103.056	35.2817	0.342354	-1.54644	0.123504	17.205	13.8332	0.804019	-0.314699	0.935103	25.5688	36.1769	1.41489	0.500687	0.714779	9.19867	0	0	-Inf	0.494204	29.8272	35.3368	1.18472	0.244542	0.889014	9.15653	14.7436	1.61017	0.687213	0.797951
Ca_07836	14.285	4.90024	0.343033	-1.54358	0.642375	8.09648	3.95233	0.488154	-1.03459	0.882191	22.5005	6.84429	0.304183	-1.71699	0.407364	0	1.9568	Inf	Inf	0.943137	12.5082	15.5898	1.24637	0.317727	0.926052	0	0	NA	NA	NA
MSTRG.18493	14.285	4.90024	0.343033	-1.54358	0.642375	19.2291	26.6782	1.38739	0.472369	0.84954	8.18201	21.5106	2.62901	1.39452	0.49852	0	11.7408	Inf	Inf	0.390939	13.4704	18.7077	1.38881	0.473846	0.857642	6.10436	18.6752	3.05932	1.61321	0.504685
MSTRG.21912	14.285	4.90024	0.343033	-1.54358	0.642375	5.0603	10.8689	2.14788	1.10291	0.832848	16.364	11.7331	0.717004	-0.479947	0.844049	3.06622	23.4816	7.65816	2.937	0.322685	9.62169	24.9436	2.59244	1.37431	0.539829	30.5218	38.3333	1.25593	0.328759	0.814246
Ca_12168	14.285	4.90024	0.343033	-1.54358	0.642375	2.02412	7.90467	3.90523	1.96541	0.800175	4.091	6.84429	1.67301	0.742445	0.892256	14.309	7.82722	0.547012	-0.870357	0.797732	13.4704	0	0	-Inf	0.304086	3.05218	7.86324	2.57627	1.36528	0.772371
MSTRG.21985	14.285	4.90024	0.343033	-1.54358	0.642375	6.07236	29.6425	4.88154	2.28734	0.408946	10.2275	2.93327	0.286801	-1.80188	0.62764	5.11037	42.0713	8.23253	3.04134	0.140692	14.4325	9.35387	0.64811	-0.62569	0.845867	8.13914	3.93162	0.483051	-1.04975	0.815408
MSTRG.1444	25.509	8.82043	0.345778	-1.53208	0.487894	49.591	22.7259	0.458267	-1.12574	0.522331	32.728	25.4216	0.776754	-0.36447	0.805456	41.9051	79.2506	1.89119	0.919296	0.416361	12.5082	14.5505	1.16327	0.218191	0.96242	34.5913	17.6923	0.511466	-0.967291	0.523258
MSTRG.4012	62.2419	21.561	0.346407	-1.52946	0.241106	36.4342	13.8332	0.379676	-1.39716	0.522507	51.1376	26.3994	0.516243	-0.953879	0.40941	17.3753	12.7192	0.73203	-0.450025	0.880527	33.6759	30.1402	0.895009	-0.160026	0.93707	24.4174	24.5726	1.00636	0.00914065	1
MSTRG.8105	62.2419	21.561	0.346407	-1.52946	0.241106	52.6271	185.76	3.52973	1.81956	0.0622598	51.1376	41.0657	0.803044	-0.316449	0.776344	124.693	172.199	1.38098	0.465693	0.518877	47.1463	50.9266	1.08018	0.111276	0.943579	154.644	92.393	0.597458	-0.743092	0.267886
MSTRG.3043	59.1808	20.581	0.347765	-1.52382	0.25555	31.3739	47.428	1.5117	0.596175	0.72708	39.8873	39.1102	0.980518	-0.0283841	1	48.0375	16.6328	0.346247	-1.53013	0.34157	25.0164	37.4155	1.49564	0.580761	0.717073	46.8001	45.2136	0.966102	-0.049753	0.986017
MSTRG.21577	11259.7	3929.01	0.348946	-1.51892	1.41013e-08	31189.7	38374.2	1.23035	0.299068	0.427599	2596.76	4979.71	1.91766	0.939345	5.03245e-07	24715.8	38746.7	1.56769	0.648638	0.00432769	3166.5	4192.61	1.32405	0.404961	0.109613	30910.4	22939	0.742113	-0.430289	0.0614849
Ca_26960	11.2239	3.92019	0.34927	-1.51758	0.705926	8.09648	0.988083	0.122039	-3.03459	0.725917	2.0455	0.977755	0.478002	-1.06491	0.994253	0	1.9568	Inf	Inf	0.943137	1.92434	2.07864	1.08018	0.111276	1	1.01739	2.94871	2.89831	1.53521	0.92988
Ca_18894	112.239	39.2019	0.34927	-1.51758	0.113434	57.6874	17.7855	0.308308	-1.69756	0.326205	66.4788	71.3761	1.07367	0.102547	0.920535	37.8168	26.4169	0.698549	-0.517567	0.756752	59.6545	81.0668	1.35894	0.442482	0.662293	31.5392	41.282	1.30891	0.388368	0.768887
MSTRG.22221	78.5676	27.4413	0.34927	-1.51758	0.187172	338.028	222.319	0.657693	-0.604514	0.370574	6.13651	8.7998	1.43401	0.520053	0.908334	70.5232	144.803	2.05328	1.03793	0.217679	1.92434	0	0	-Inf	0.941158	243.157	58.9743	0.242536	-2.04373	0.00124223
Ca_05463	11.2239	3.92019	0.34927	-1.51758	0.705926	6.07236	4.94042	0.81359	-0.297625	0.99501	8.18201	4.88878	0.597503	-0.742982	0.866584	8.1766	5.87041	0.717953	-0.478039	0.944081	5.77301	9.35387	1.62027	0.696238	0.884584	12.2087	4.91452	0.402542	-1.31279	0.680671
Ca_26367	11.2239	3.92019	0.34927	-1.51758	0.705926	0	0	NA	NA	NA	0	0	NA	NA	NA	0	0	NA	NA	NA	0	0	NA	NA	NA	0	0	NA	NA	NA
MSTRG.14346	53.0586	18.6209	0.35095	-1.51066	0.287862	179.135	325.079	1.81472	0.859747	0.221109	34.7735	45.9545	1.32154	0.402216	0.733708	274.938	406.037	1.47683	0.562504	0.2579	52.9193	29.1009	0.549911	-0.862729	0.519492	143.452	160.213	1.11684	0.159424	0.802198
MSTRG.2984	407.123	143.087	0.351459	-1.50857	0.00487381	399.764	614.588	1.53738	0.620471	0.26673	137.049	115.375	0.841855	-0.248356	0.697107	934.176	3282.54	3.51383	1.81305	5.75734e-10	286.726	204.746	0.714081	-0.485841	0.37565	1255.46	910.17	0.724968	-0.464011	0.131051
MSTRG.8961	72.4455	25.4812	0.35173	-1.50746	0.208829	36.4342	23.714	0.650872	-0.619553	0.758056	53.1831	43.999	0.827312	-0.273497	0.802865	38.8388	16.6328	0.428253	-1.22347	0.486272	58.6923	48.848	0.832272	-0.264873	0.829551	57.9914	48.1623	0.830508	-0.267933	0.80572
MSTRG.8522	30.6108	10.7805	0.352181	-1.50561	0.442757	8.09648	6.91658	0.85427	-0.227236	0.993729	14.3185	29.3327	2.04858	1.03463	0.523724	0	7.82722	Inf	Inf	0.569815	18.2812	0	0	-Inf	0.182385	6.10436	6.88033	1.12712	0.172639	1
MSTRG.19948	19.3868	6.86033	0.353866	-1.49873	0.570988	14.1688	21.7378	1.5342	0.617486	0.830211	11.2503	12.7108	1.12982	0.176098	0.97893	14.309	23.4816	1.64103	0.714606	0.757916	9.62169	6.23591	0.64811	-0.62569	0.895787	7.12175	8.84614	1.24213	0.312817	0.962674
MSTRG.1152	2207.04	782.078	0.354357	-1.49673	3.512e-06	2129.38	801.336	0.376324	-1.40995	0.00185629	557.399	1186.99	2.12952	1.09053	6.57058e-05	257.563	524.423	2.0361	1.02581	0.0300256	506.101	1451.93	2.86885	1.52047	6.64044e-06	1669.54	1335.77	0.800081	-0.321783	0.261854
MSTRG.5860	11787.2	4183.82	0.354947	-1.49433	2.15134e-08	8049.93	9710.88	1.20633	0.270626	0.48365	7867	7959.9	1.01181	0.0169373	0.920702	12662.5	8892.7	0.702287	-0.509868	0.0304937	9606.29	7632.76	0.794558	-0.331776	0.155963	9825.98	8224.95	0.837061	-0.256595	0.279334
MSTRG.14461	5193.63	1848.37	0.355892	-1.49049	1.57167e-07	5916.51	5445.33	0.920362	-0.119727	0.760982	1917.66	2496.21	1.3017	0.380393	0.0655981	4420.47	7600.23	1.71932	0.781841	0.00151802	1978.22	2357.17	1.19156	0.252856	0.357317	5678.07	4937.13	0.869509	-0.201727	0.409737
MSTRG.13102	90.8119	32.3416	0.356138	-1.48949	0.161424	112.339	50.3922	0.448574	-1.15658	0.312966	16.364	49.8655	3.04727	1.60752	0.20626	16.3532	35.2225	2.15386	1.10692	0.547895	52.9193	74.8309	1.41406	0.499841	0.638119	43.7479	64.8717	1.48285	0.568376	0.577266
MSTRG.17668	19363.3	6903.46	0.356522	-1.48794	1.22655e-08	36790.4	38911.7	1.05766	0.0808741	0.829938	7093.8	7454.4	1.05083	0.0715343	0.67427	32529.6	46730.4	1.43655	0.52261	0.0208083	10624.3	7399.95	0.696514	-0.521776	0.0254711	46031.9	29523.5	0.64137	-0.640771	0.00524374
MSTRG.13321	3746.76	1345.61	0.359139	-1.47739	5.71923e-07	2637.43	5243.76	1.98821	0.991469	0.0143758	2486.31	2002.44	0.805388	-0.312244	0.129105	6282.69	7708.83	1.22699	0.295128	0.223001	4476.01	1663.95	0.371748	-1.4276	6.58781e-08	5235.5	5171.06	0.987692	-0.0178674	0.942678
MSTRG.17446	158.156	56.8428	0.35941	-1.4763	0.0675299	244.919	218.366	0.891588	-0.165552	0.823438	192.277	154.485	0.803451	-0.315718	0.557709	212.592	159.48	0.750169	-0.414713	0.52309	202.055	103.932	0.514373	-0.959113	0.158439	146.505	229.017	1.56321	0.644508	0.246288
MSTRG.2289	566.299	203.85	0.359969	-1.47406	0.00175602	1082.9	1316.13	1.21537	0.281392	0.541005	170.799	195.551	1.14492	0.195242	0.713816	844.234	1112.44	1.3177	0.398017	0.244542	193.396	168.37	0.870595	-0.199926	0.755928	1302.26	758.802	0.58268	-0.779224	0.0124627
MSTRG.20548	8.16287	2.94014	0.360185	-1.47319	0.78227	32.3859	1.97617	0.0610193	-4.03459	0.197731	1.02275	8.7998	8.60404	3.10502	0.535303	3.06622	1.9568	0.63818	-0.647964	0.994021	1.92434	7.27523	3.78064	1.91863	0.764416	3.05218	5.89743	1.9322	0.950247	0.884221
Ca_11073	32.6515	11.7606	0.360185	-1.47319	0.432747	36.4342	19.7617	0.542394	-0.882588	0.667932	46.0238	39.1102	0.849782	-0.234835	0.847523	29.6402	34.2441	1.15533	0.2083	0.914885	28.8651	47.8087	1.65628	0.727947	0.60239	17.2957	22.6068	1.30708	0.386346	0.847834
Ca_20070	24.4886	8.82043	0.360185	-1.47319	0.513071	19.2291	12.8451	0.668001	-0.582079	0.854346	31.7053	11.7331	0.370066	-1.43414	0.375135	12.2649	18.5896	1.51568	0.599963	0.828096	15.3947	15.5898	1.01267	0.0181665	1	11.1913	5.89743	0.526965	-0.924222	0.782736
MSTRG.20371	8.16287	2.94014	0.360185	-1.47319	0.78227	3.03618	5.9285	1.95262	0.965409	0.924724	6.13651	2.93327	0.478002	-1.06491	0.854741	3.06622	4.89201	1.59545	0.673964	0.959235	3.84868	3.11796	0.810137	-0.303762	1	4.06957	3.93162	0.966102	-0.049753	1
MSTRG.20441	122.443	44.1021	0.360185	-1.47319	0.106821	3.03618	46.4399	15.2955	3.93504	0.111396	55.2286	57.6875	1.04452	0.0628456	0.96713	37.8168	61.6393	1.62995	0.704825	0.577787	107.763	37.4155	0.347202	-1.52615	0.123561	56.974	57.9914	1.01786	0.0255351	0.999651
Ca_17730	8.16287	2.94014	0.360185	-1.47319	0.78227	0	10.8689	Inf	Inf	0.503318	7.15926	0	0	-Inf	0.48252	3.06622	0	0	-Inf	0.86533	0	0	NA	NA	NA	0	0	NA	NA	NA
Ca_24423	8.16287	2.94014	0.360185	-1.47319	0.78227	2.02412	0	0	-Inf	0.950457	9.20476	2.93327	0.318668	-1.64987	0.679609	0	0	NA	NA	NA	6.73518	9.35387	1.38881	0.473846	0.929276	2.03479	0	0	-Inf	0.912229
Ca_18990	8.16287	2.94014	0.360185	-1.47319	0.78227	3.03618	0	0	-Inf	0.894597	4.091	2.93327	0.717004	-0.479947	0.988865	6.13245	4.89201	0.797725	-0.326036	0.988963	0.962169	4.15727	4.32073	2.11128	0.865402	0	0	NA	NA	NA
Ca_20554	40.8143	14.7007	0.360185	-1.47319	0.370046	34.4101	0	0	-Inf	0.0722399	5.11376	7.82204	1.52961	0.613162	0.900877	0	0	NA	NA	NA	13.4704	23.9043	1.77459	0.827483	0.70428	3.05218	4.91452	1.61017	0.687213	0.944448
Ca_10316	8.16287	2.94014	0.360185	-1.47319	0.78227	16.193	0	0	-Inf	0.325229	6.13651	11.7331	1.91201	0.93509	0.762817	7.15452	11.7408	1.64103	0.714606	0.860598	8.65952	5.19659	0.600102	-0.736721	0.887467	13.2261	12.7778	0.966102	-0.049753	1
MSTRG.8104	140.809	50.9625	0.361925	-1.46624	0.085516	161.93	367.567	2.26992	1.18264	0.0883337	0	5.86653	Inf	Inf	0.578032	6.13245	0	0	-Inf	0.661628	164.531	68.595	0.416913	-1.26218	0.104723	368.296	154.316	0.419	-1.25498	0.0102417
MSTRG.1706	2727.42	988.868	0.362566	-1.46369	2.31387e-06	812.685	543.446	0.668704	-0.580559	0.262152	2694.95	2526.52	0.937502	-0.0931069	0.64093	1232.62	888.389	0.720731	-0.472467	0.157454	3420.51	2855.01	0.834673	-0.260717	0.313268	1617.65	2037.56	1.25958	0.33294	0.229272
MSTRG.269	99.9951	36.2618	0.362635	-1.46341	0.147192	183.183	142.284	0.776732	-0.364512	0.664648	35.7963	138.841	3.87865	1.95555	0.0111779	154.333	148.717	0.96361	-0.0534789	0.949786	335.797	141.347	0.420931	-1.24834	0.0258093	234	230	0.982903	-0.0248784	0.970266
Ca_18312	21.4275	7.84038	0.365902	-1.45047	0.554691	6.07236	0	0	-Inf	0.724512	4.091	14.6663	3.58502	1.84198	0.515579	5.11037	0	0	-Inf	0.726268	8.65952	10.3932	1.2002	0.263279	0.969808	5.08696	10.812	2.12542	1.08775	0.754471
Ca_02126	34.6922	12.7406	0.367247	-1.44518	0.423053	12.1447	19.7617	1.62718	0.702375	0.820644	17.3868	29.3327	1.68707	0.754518	0.633207	13.287	0	0	-Inf	0.329946	17.319	11.4325	0.660112	-0.599218	0.828712	0	12.7778	Inf	Inf	0.24883
MSTRG.1007	47.9569	17.6409	0.367849	-1.44282	0.333633	26.3136	17.7855	0.675906	-0.565106	0.821267	19.4323	28.3549	1.45917	0.545144	0.734125	8.1766	22.5032	2.75215	1.46056	0.569814	36.5624	41.5727	1.13703	0.185276	0.909309	10.1739	20.641	2.02881	1.02064	0.629981
MSTRG.704	4542.64	1671.96	0.36806	-1.44199	5.44514e-07	15870.1	28378.7	1.78819	0.838497	0.0277898	1898.23	2679.05	1.41134	0.497069	0.0153431	31527.9	49649	1.57476	0.655134	0.00380062	4612.64	2426.81	0.526122	-0.926531	0.000300317	28872.6	15196.7	0.526336	-0.925943	6.79324e-05
MSTRG.18195	87.7508	32.3416	0.368561	-1.44002	0.180922	61.7357	46.4399	0.752238	-0.410739	0.777242	18.4095	19.5551	1.06223	0.0870931	0.994573	20.4415	26.4169	1.29232	0.369958	0.86522	16.3569	29.1009	1.77913	0.831168	0.663973	20.3479	21.6239	1.06271	0.0877505	0.990479
MSTRG.21205	13.2647	4.90024	0.369421	-1.43666	0.679729	4.04824	2.96425	0.732231	-0.449628	0.996505	7.15926	18.5773	2.59487	1.37566	0.5444	0	0	NA	NA	NA	3.84868	7.27523	1.89032	0.918631	0.880164	0	1.96581	Inf	Inf	0.920401
MSTRG.13657	265.293	98.0048	0.369421	-1.43666	0.0237726	374.462	464.399	1.24018	0.310545	0.599896	51.1376	86.0424	1.68257	0.750665	0.377506	229.967	307.218	1.33592	0.417838	0.447703	107.763	97.6959	0.906582	-0.14149	0.873768	431.374	287.008	0.665334	-0.587849	0.169933
MSTRG.4535	13.2647	4.90024	0.369421	-1.43666	0.679729	18.2171	0	0	-Inf	0.275483	1.02275	0.977755	0.956005	-0.06491	1	0	0.978402	Inf	Inf	1	0.962169	1.03932	1.08018	0.111276	1	1.01739	0.982905	0.966102	-0.049753	1
MSTRG.10765	2793.74	1032.97	0.369744	-1.4354	3.17538e-06	5512.69	10442.1	1.89419	0.921578	0.0183	1506.51	2021.02	1.34152	0.423871	0.0522581	15113.4	19583.7	1.29578	0.373823	0.104779	1240.24	680.754	0.548891	-0.86541	0.00961942	6031.1	4732.69	0.784713	-0.349763	0.152614
Ca_13729	31.6311	11.7606	0.371804	-1.42739	0.453536	38.4583	22.7259	0.590924	-0.758957	0.699342	19.4323	27.3771	1.40885	0.494517	0.764052	22.4856	13.6976	0.609172	-0.715078	0.764542	32.7137	23.9043	0.730712	-0.452625	0.796283	17.2957	22.6068	1.30708	0.386346	0.847834
MSTRG.11794	63.2622	23.5211	0.371804	-1.42739	0.263894	37.4462	25.6902	0.686055	-0.543605	0.782588	36.819	30.3104	0.823227	-0.280639	0.840844	31.6843	36.2009	1.14255	0.192255	0.919222	26.9407	41.5727	1.54312	0.625849	0.677625	21.3652	29.4871	1.38015	0.46482	0.776216
Ca_18562	31.6311	11.7606	0.371804	-1.42739	0.453536	25.3015	35.571	1.40588	0.491478	0.809334	28.637	14.6663	0.512146	-0.965374	0.554254	14.309	8.80562	0.615388	-0.700432	0.836801	27.9029	18.7077	0.670458	-0.57678	0.766942	24.4174	36.3675	1.48941	0.574738	0.686882
MSTRG.6894	81.6287	30.3815	0.372191	-1.42588	0.201191	85.0131	150.189	1.76665	0.821019	0.393391	25.5688	7.82204	0.305922	-1.70877	0.370446	105.274	111.538	1.0595	0.0833879	0.93167	57.7301	25.983	0.450076	-1.15176	0.383033	90.5479	39.3162	0.434203	-1.20356	0.190848
MSTRG.18270	336.718	125.446	0.372555	-1.42447	0.0130198	239.858	269.747	1.12461	0.169423	0.812316	73.6381	43.0212	0.584225	-0.775403	0.402535	52.1258	45.0065	0.86342	-0.211865	0.881335	0	7.27523	Inf	Inf	0.56668	11.1913	35.3846	3.16179	1.66074	0.306347
MSTRG.5820	2294.79	855.582	0.372837	-1.42338	8.00193e-06	2296.37	2553.21	1.11185	0.152959	0.715082	1021.73	1652.41	1.61727	0.693557	0.0033572	3847.09	5456.55	1.41836	0.504221	0.0454958	2698.88	1527.8	0.566085	-0.820909	0.00307683	4030.91	3338.93	0.828331	-0.271721	0.281879
MSTRG.8495	18.3665	6.86033	0.373525	-1.42072	0.601853	11.1327	3.95233	0.355021	-1.49402	0.777673	15.3413	12.7108	0.828538	-0.271361	0.929781	4.0883	18.5896	4.54703	2.18493	0.495942	25.0164	13.5111	0.540092	-0.888724	0.676623	6.10436	13.7607	2.25424	1.17264	0.683587
Ca_01669	18.3665	6.86033	0.373525	-1.42072	0.601853	10.1206	10.8689	1.07394	0.102913	1	10.2275	28.3549	2.77241	1.47114	0.398618	20.4415	11.7408	0.574362	-0.799967	0.755385	18.2812	19.7471	1.08018	0.111276	0.985404	30.5218	15.7265	0.515254	-0.956644	0.558011
MSTRG.21082	18.3665	6.86033	0.373525	-1.42072	0.601853	0	6.91658	Inf	Inf	0.682867	18.4095	7.82204	0.424891	-1.23483	0.581925	0	4.89201	Inf	Inf	0.745089	21.1677	12.4718	0.589191	-0.763193	0.747737	11.1913	0	0	-Inf	0.300034
MSTRG.20723	18.3665	6.86033	0.373525	-1.42072	0.601853	0	4.94042	Inf	Inf	0.788556	7.15926	18.5773	2.59487	1.37566	0.5444	0	0	NA	NA	NA	14.4325	22.865	1.58427	0.663817	0.766113	0	0	NA	NA	NA
MSTRG.15776	489.772	183.269	0.374192	-1.41815	0.00412217	763.094	728.217	0.954296	-0.0674908	0.896265	253.642	225.861	0.890472	-0.167357	0.720999	281.071	366.901	1.30537	0.384457	0.449469	268.445	193.313	0.720122	-0.473687	0.400756	861.732	530.769	0.615933	-0.699156	0.0427676
MSTRG.1250	41.8347	15.6808	0.374827	-1.4157	0.378885	5.0603	1.97617	0.390523	-1.35652	0.911869	22.5005	11.7331	0.521457	-0.939379	0.621584	0	1.9568	Inf	Inf	0.943137	13.4704	27.0223	2.00605	1.00436	0.622669	1.01739	4.91452	4.83051	2.27218	0.788936
Ca_17806	41.8347	15.6808	0.374827	-1.4157	0.378885	11.1327	15.8093	1.42009	0.505977	0.893953	32.728	22.4884	0.687129	-0.541348	0.710561	17.3753	0	0	-Inf	0.218529	26.9407	22.865	0.848715	-0.236647	0.914598	14.2435	15.7265	1.10412	0.142892	0.980645
MSTRG.20012	206.112	77.4238	0.375639	-1.41258	0.0463213	103.23	26.6782	0.258435	-1.95213	0.135226	72.6153	73.3316	1.00986	0.0141616	1	22.4856	55.7689	2.4802	1.31046	0.362876	57.7301	39.4941	0.684116	-0.547687	0.657522	33.574	43.2478	1.28814	0.365284	0.776476
MSTRG.14287	23.4682	8.82043	0.375845	-1.41179	0.539276	9.10854	2.96425	0.325436	-1.61955	0.802118	18.4095	29.3327	1.59334	0.672056	0.669252	0	7.82722	Inf	Inf	0.569815	9.62169	9.35387	0.972165	-0.0407272	1	4.06957	9.82905	2.41525	1.27218	0.739137
MSTRG.6434	28.57	10.7805	0.377337	-1.40608	0.487224	7.08442	1.97617	0.278945	-1.84195	0.82935	4.091	6.84429	1.67301	0.742445	0.892256	3.06622	3.91361	1.27636	0.352036	1	7.69735	8.31455	1.08018	0.111276	1	1.01739	4.91452	4.83051	2.27218	0.788936
MSTRG.1348	114.28	43.1221	0.377337	-1.40608	0.133792	13.1568	11.857	0.901208	-0.150068	0.991122	166.708	138.841	0.832839	-0.263891	0.647252	22.4856	35.2225	1.56644	0.647492	0.712918	18.2812	44.6907	2.44462	1.28961	0.405296	6.10436	14.7436	2.41525	1.27218	0.644354
MSTRG.17339	28.57	10.7805	0.377337	-1.40608	0.487224	16.193	14.8212	0.915289	-0.1277	0.989827	6.13651	52.7988	8.60404	3.10502	0.0334928	68.479	15.6544	0.228602	-2.12909	0.131685	13.4704	41.5727	3.08624	1.62585	0.334093	30.5218	27.5213	0.901695	-0.149289	0.940383
MSTRG.9354	28.57	10.7805	0.377337	-1.40608	0.487224	25.3015	26.6782	1.05441	0.0764404	0.991668	30.6825	15.6441	0.509869	-0.971801	0.534577	7.15452	32.2873	4.51285	2.17404	0.325133	23.0921	22.865	0.990168	-0.014255	1	41.7131	20.641	0.494833	-1.01499	0.457141
MSTRG.21917	62.2419	23.5211	0.377899	-1.40393	0.274702	72.8684	27.6663	0.379676	-1.39716	0.34178	53.1831	38.1324	0.717004	-0.479947	0.657378	14.309	15.6544	1.09402	0.129643	0.988758	44.2598	41.5727	0.93929	-0.090358	0.963589	15.2609	16.7094	1.09492	0.130819	0.982523
MSTRG.5449	52911.7	20084.1	0.379578	-1.39753	4.20606e-08	78046.1	99698.6	1.27743	0.353247	0.346357	23309.5	21500.8	0.922406	-0.116527	0.459739	102219	98446.8	0.9631	-0.0542432	0.80809	27221.7	16113.6	0.59194	-0.756478	0.00080471	112358	68628.4	0.610802	-0.711223	0.00182691
MSTRG.18136	103.056	39.2019	0.380393	-1.39444	0.157392	122.459	107.701	0.879485	-0.18527	0.855582	46.0238	57.6875	1.25343	0.32588	0.752696	77.6777	75.337	0.969866	-0.0441426	0.979162	23.0921	37.4155	1.62027	0.696238	0.666232	71.2175	33.4188	0.469249	-1.09157	0.287981
MSTRG.19061	3391.67	1291.7	0.380845	-1.39272	3.01287e-06	3346.88	3127.28	0.934387	-0.0979085	0.810623	1237.53	1677.83	1.35579	0.439133	0.0562721	1974.65	1654.48	0.837859	-0.25522	0.383121	5788.41	1719.03	0.296979	-1.75157	1.5351e-11	3439.8	3115.81	0.90581	-0.14272	0.576945
MSTRG.14796	823.429	313.615	0.380865	-1.39265	0.00072001	968.542	1024.64	1.05792	0.0812341	0.866171	369.213	381.324	1.0328	0.0465653	0.90852	1070.11	1651.54	1.54334	0.626052	0.0456633	470.501	501.991	1.06693	0.0934646	0.826331	1455.89	845.298	0.580606	-0.784368	0.00989977
MSTRG.18189	15.3054	5.88029	0.384197	-1.38008	0.655894	25.3015	6.91658	0.273366	-1.87109	0.523031	9.20476	8.7998	0.956005	-0.06491	1	11.2428	2.93521	0.261074	-1.93747	0.673551	4.81084	4.15727	0.864146	-0.210652	1	0	4.91452	Inf	Inf	0.66607
MSTRG.9076	5.10179	1.9601	0.384197	-1.38008	0.876645	21.2533	5.9285	0.278945	-1.84195	0.576389	5.11376	1.95551	0.382402	-1.38684	0.846086	6.13245	0	0	-Inf	0.661628	0	6.23591	Inf	Inf	0.629939	13.2261	4.91452	0.371578	-1.42826	0.637504
Ca_21049	10.2036	3.92019	0.384197	-1.38008	0.748537	7.08442	1.97617	0.278945	-1.84195	0.82935	17.3868	14.6663	0.843534	-0.245482	0.930038	1.02207	4.89201	4.78635	2.25893	0.840824	13.4704	12.4718	0.925871	-0.111117	1	2.03479	3.93162	1.9322	0.950247	0.937844
Ca_21504	10.2036	3.92019	0.384197	-1.38008	0.748537	7.08442	1.97617	0.278945	-1.84195	0.82935	1.02275	0.977755	0.956005	-0.06491	1	0	0.978402	Inf	Inf	1	1.92434	1.03932	0.540092	-0.888724	1	1.01739	1.96581	1.9322	0.950247	1
Ca_11040	20.4072	7.84038	0.384197	-1.38008	0.583629	38.4583	15.8093	0.411077	-1.28252	0.538364	17.3868	9.77755	0.562356	-0.830445	0.713625	15.3311	22.5032	1.46781	0.55367	0.816935	12.5082	13.5111	1.08018	0.111276	0.999903	13.2261	24.5726	1.85789	0.893663	0.63188
Ca_25761	5.10179	1.9601	0.384197	-1.38008	0.876645	2.02412	0.988083	0.488154	-1.03459	0.998317	4.091	4.88878	1.19501	0.257018	1	1.02207	1.9568	1.91454	0.936998	1	2.88651	4.15727	1.44024	0.526313	0.985087	1.01739	1.96581	1.9322	0.950247	1
MSTRG.21399	25.509	9.80048	0.384197	-1.38008	0.52466	6.07236	2.96425	0.488154	-1.03459	0.915786	3.06825	3.91102	1.27467	0.350128	1	3.06622	1.9568	0.63818	-0.647964	0.994021	6.73518	4.15727	0.617247	-0.696079	0.922777	3.05218	4.91452	1.61017	0.687213	0.944448
MSTRG.13726	5.10179	1.9601	0.384197	-1.38008	0.876645	2.02412	1.97617	0.976309	-0.0345909	1	3.06825	1.95551	0.637337	-0.649872	0.991344	0	0	NA	NA	NA	4.81084	18.7077	3.88866	1.95927	0.502704	3.05218	2.94871	0.966102	-0.049753	1
Ca_06169	5.10179	1.9601	0.384197	-1.38008	0.876645	7.08442	6.91658	0.976309	-0.0345909	1	2.0455	2.93327	1.43401	0.520053	1	6.13245	3.91361	0.63818	-0.647964	0.942577	3.84868	3.11796	0.810137	-0.303762	1	3.05218	5.89743	1.9322	0.950247	0.884221
Ca_18114	5.10179	1.9601	0.384197	-1.38008	0.876645	3.03618	3.95233	1.30174	0.380447	1	3.06825	0	0	-Inf	0.80867	3.06622	2.93521	0.95727	-0.0630016	1	1.92434	6.23591	3.24055	1.69624	0.8174	2.03479	1.96581	0.966102	-0.049753	1
MSTRG.10261	5.10179	1.9601	0.384197	-1.38008	0.876645	3.03618	3.95233	1.30174	0.380447	1	3.06825	0	0	-Inf	0.80867	3.06622	2.93521	0.95727	-0.0630016	1	1.92434	6.23591	3.24055	1.69624	0.8174	2.03479	1.96581	0.966102	-0.049753	1
Ca_18827	5.10179	1.9601	0.384197	-1.38008	0.876645	9.10854	13.8332	1.5187	0.602839	0.886161	3.06825	0	0	-Inf	0.80867	12.2649	7.82722	0.63818	-0.647964	0.868946	12.5082	2.07864	0.166182	-2.58916	0.548486	8.13914	9.82905	1.20763	0.272175	0.96598
MSTRG.1459	5.10179	1.9601	0.384197	-1.38008	0.876645	33.398	51.3803	1.53843	0.621455	0.703497	7.15926	8.7998	1.22915	0.29766	0.965626	68.479	71.4233	1.043	0.0607337	0.968427	4.81084	5.19659	1.08018	0.111276	1	40.6957	24.5726	0.603814	-0.727825	0.588264
MSTRG.2910	30.6108	11.7606	0.384197	-1.38008	0.475127	16.193	28.6544	1.76956	0.82339	0.730484	22.5005	32.2659	1.43401	0.520053	0.724293	27.596	8.80562	0.31909	-1.64796	0.471665	39.4489	34.2975	0.869416	-0.201882	0.903724	18.3131	54.0598	2.95198	1.56168	0.215809
Ca_26819	5.10179	1.9601	0.384197	-1.38008	0.876645	1.01206	1.97617	1.95262	0.965409	1	3.06825	0.977755	0.318668	-1.64987	0.912279	3.06622	2.93521	0.95727	-0.0630016	1	1.92434	1.03932	0.540092	-0.888724	1	2.03479	1.96581	0.966102	-0.049753	1
MSTRG.11627	56.1197	21.561	0.384197	-1.38008	0.308929	21.2533	41.4995	1.95262	0.965409	0.614805	22.5005	31.2882	1.39055	0.475658	0.752255	29.6402	6.84881	0.231065	-2.11363	0.360343	35.6002	63.3984	1.78084	0.83256	0.489297	29.5044	94.3589	3.19813	1.67723	0.0788477
Ca_15063	10.2036	3.92019	0.384197	-1.38008	0.748537	4.04824	8.89275	2.19669	1.13533	0.858324	3.06825	5.86653	1.91201	0.93509	0.882065	2.04415	3.91361	1.91454	0.936998	0.954495	24.0542	15.5898	0.64811	-0.62569	0.771886	21.3652	6.88033	0.322034	-1.63472	0.459445
Ca_16840	5.10179	1.9601	0.384197	-1.38008	0.876645	3.03618	6.91658	2.27805	1.1878	0.886884	6.13651	0	0	-Inf	0.55181	2.04415	0	0	-Inf	0.935512	7.69735	9.35387	1.21521	0.281201	0.971912	0	1.96581	Inf	Inf	0.920401
MSTRG.548	25.509	9.80048	0.384197	-1.38008	0.52466	287.425	784.538	2.72954	1.44866	0.00951833	6.13651	23.4661	3.82402	1.93509	0.351395	685.812	1037.11	1.51223	0.596678	0.0933991	23.0921	8.31455	0.360061	-1.47369	0.538685	169.905	274.23	1.61403	0.690664	0.182154
Ca_20621	5.10179	1.9601	0.384197	-1.38008	0.876645	2.02412	9.88083	4.88154	2.28734	0.725268	3.06825	0.977755	0.318668	-1.64987	0.912279	0	7.82722	Inf	Inf	0.569815	0	0	NA	NA	NA	0	2.94871	Inf	Inf	0.832537
Ca_00501	5.10179	1.9601	0.384197	-1.38008	0.876645	0	0.988083	Inf	Inf	1	2.0455	1.95551	0.956005	-0.06491	1	0	0	NA	NA	NA	1.92434	4.15727	2.16037	1.11128	0.929442	0	0	NA	NA	NA
MSTRG.19828	15.3054	5.88029	0.384197	-1.38008	0.655894	0	6.91658	Inf	Inf	0.682867	12.273	18.5773	1.51367	0.598055	0.782277	34.7505	0	0	-Inf	0.0370137	11.546	0	0	-Inf	0.372201	4.06957	0.982905	0.241525	-2.04975	0.84366
MSTRG.14926	5.10179	1.9601	0.384197	-1.38008	0.876645	0	7.90467	Inf	Inf	0.633768	1.02275	6.84429	6.69203	2.74244	0.649811	0	2.93521	Inf	Inf	0.877349	4.81084	2.07864	0.432073	-1.21065	0.904392	0	0	NA	NA	NA
Ca_20535	5.10179	1.9601	0.384197	-1.38008	0.876645	2.02412	0	0	-Inf	0.950457	4.091	4.88878	1.19501	0.257018	1	2.04415	1.9568	0.95727	-0.0630016	1	2.88651	7.27523	2.52043	1.33367	0.826044	0	0	NA	NA	NA
Ca_26753	30.6108	11.7606	0.384197	-1.38008	0.475127	44.5307	0	0	-Inf	0.031397	0	0	NA	NA	NA	0	0	NA	NA	NA	0	0	NA	NA	NA	0	0	NA	NA	NA
Ca_09831	5.10179	1.9601	0.384197	-1.38008	0.876645	0	0	NA	NA	NA	0	0	NA	NA	NA	2.04415	0	0	-Inf	0.935512	0	0	NA	NA	NA	0	0.982905	Inf	Inf	1
Ca_22479	5.10179	1.9601	0.384197	-1.38008	0.876645	0	0	NA	NA	NA	0	0	NA	NA	NA	0	0	NA	NA	NA	0	0	NA	NA	NA	0	0	NA	NA	NA
MSTRG.17147	13774.8	5298.14	0.384624	-1.37848	1.72655e-07	14528.1	14851.9	1.02228	0.0317967	0.933688	6985.39	8233.68	1.1787	0.237196	0.160922	20550.9	13665.3	0.664952	-0.588677	0.0108305	7808.96	6003.1	0.768745	-0.379422	0.110245	10681.6	13657.5	1.2786	0.354561	0.130499
MSTRG.18027	248.967	96.0447	0.385772	-1.37418	0.0341825	405.836	475.268	1.17108	0.227844	0.696979	84.8883	122.219	1.43977	0.525835	0.446181	299.468	299.391	0.999743	-0.000370636	1	227.072	138.229	0.608747	-0.716085	0.252242	151.591	237.863	1.5691	0.649942	0.234951
MSTRG.15802	78.5676	30.3815	0.386692	-1.37074	0.225356	148.773	291.485	1.95926	0.970308	0.190065	14.3185	90.9312	6.3506	2.66689	0.0100983	448.691	474.525	1.05758	0.0807622	0.858914	85.633	57.1625	0.667529	-0.583098	0.558498	323.531	228.034	0.704829	-0.504655	0.287029
MSTRG.1962	37.7533	14.7007	0.389389	-1.36072	0.422816	10.1206	12.8451	1.2692	0.343921	0.947461	45.001	17.5996	0.391093	-1.35442	0.299144	27.596	25.4385	0.921816	-0.117449	0.970206	27.9029	21.8257	0.782202	-0.354388	0.859108	18.3131	35.3846	1.9322	0.950247	0.524759
MSTRG.22137	37.7533	14.7007	0.389389	-1.36072	0.422816	21.2533	67.1897	3.16138	1.66055	0.294497	24.546	14.6663	0.597503	-0.742982	0.67493	19.4194	84.1426	4.33291	2.11534	0.0940238	21.1677	31.1796	1.47298	0.558735	0.756449	18.3131	3.93162	0.214689	-2.21968	0.398153
MSTRG.19334	108.158	42.142	0.389634	-1.35981	0.156052	101.206	121.534	1.20086	0.264067	0.794389	47.0465	43.999	0.935222	-0.0966188	0.948668	31.6843	125.235	3.9526	1.9828	0.0500643	46.1841	61.3198	1.32773	0.408956	0.72974	32.5566	29.4871	0.90572	-0.142862	0.940252
MSTRG.2805	211.214	82.324	0.389765	-1.35932	0.0511286	76.9166	45.4518	0.590924	-0.758957	0.56666	146.253	139.819	0.956005	-0.06491	0.923784	55.192	45.0065	0.815453	-0.294327	0.825105	161.644	91.46	0.56581	-0.82161	0.268968	56.974	76.6666	1.34564	0.428294	0.642561
MSTRG.8757	222.438	87.2242	0.392128	-1.3506	0.047092	213.545	437.721	2.04979	1.03547	0.107723	94.0931	130.041	1.38205	0.466811	0.482385	433.36	613.458	1.41559	0.5014	0.233187	279.991	174.606	0.623611	-0.681282	0.229522	502.592	318.461	0.633638	-0.65827	0.106987
MSTRG.300	122.443	48.0223	0.392201	-1.35033	0.133705	102.218	58.2969	0.570319	-0.810159	0.482144	127.844	108.531	0.848932	-0.236278	0.72129	184.996	96.8618	0.52359	-0.933491	0.205657	3.84868	0	0	-Inf	0.801727	4.06957	0	0	-Inf	0.730974
MSTRG.8520	44.8958	17.6409	0.392929	-1.34766	0.379012	23.2774	21.7378	0.93386	-0.0987213	0.987284	22.5005	19.5551	0.869095	-0.202413	0.929876	21.4636	7.82722	0.364674	-1.45532	0.582487	20.2055	38.4548	1.90318	0.928412	0.567377	19.3305	34.4017	1.77966	0.831602	0.579697
MSTRG.13961	861.183	339.096	0.393757	-1.34462	0.000882772	1158.81	2122.4	1.83154	0.873055	0.0475654	229.096	681.495	2.97471	1.57275	9.13217e-06	2230.17	3153.39	1.41397	0.499751	0.0659381	462.803	903.168	1.95152	0.964595	0.00942552	2493.63	1516.62	0.608199	-0.717385	0.00875111
MSTRG.22110	91.8323	36.2618	0.39487	-1.34055	0.196986	502.994	580.005	1.1531	0.205524	0.709353	80.7973	89.9535	1.11332	0.154871	0.851256	686.834	1389.33	2.0228	1.01636	0.00269728	113.536	97.6959	0.860485	-0.216778	0.797559	539.218	507.179	0.940582	-0.0883743	0.818394
MSTRG.15968	86.7305	34.3017	0.395497	-1.33826	0.21093	48.5789	25.6902	0.528834	-0.919114	0.596904	76.7063	78.2204	1.01974	0.0281994	0.990127	16.3532	11.7408	0.717953	-0.478039	0.878685	83.7087	51.9659	0.620795	-0.687811	0.500207	35.6087	27.5213	0.772881	-0.371681	0.798523
MSTRG.9621	17.3461	6.86033	0.395497	-1.33826	0.634002	12.1447	12.8451	1.05767	0.0808863	1	15.3413	8.7998	0.573603	-0.801876	0.746902	28.6181	29.3521	1.02565	0.036534	1	7.69735	6.23591	0.810137	-0.303762	0.979199	12.2087	17.6923	1.44915	0.535209	0.820364
MSTRG.3068	46.9365	18.6209	0.396726	-1.33379	0.371016	0	13.8332	Inf	Inf	0.397275	32.728	41.0657	1.25476	0.327407	0.798246	67.4569	0	0	-Inf	0.00131952	30.7894	0	0	-Inf	0.0476109	10.1739	5.89743	0.579661	-0.786719	0.830458
MSTRG.18055	1517.27	603.709	0.397891	-1.32955	0.000120983	1517.08	1291.42	0.851258	-0.232332	0.604704	2990.52	2264.48	0.757219	-0.401218	0.043551	1973.63	796.419	0.403531	-1.30925	3.41114e-05	1401.88	2589.98	1.84751	0.885579	0.00159857	1218.84	1798.72	1.47576	0.561463	0.0503477
MSTRG.2862	1171.37	466.503	0.398253	-1.32824	0.000322468	790.419	1064.17	1.34633	0.429033	0.374192	1077.98	677.584	0.628569	-0.669858	0.0132386	1616.92	1566.42	0.968767	-0.0457779	0.881107	703.345	628.788	0.893996	-0.16166	0.666537	1308.37	710.64	0.54315	-0.880576	0.00502542
MSTRG.3299	3442.69	1373.05	0.39883	-1.32616	7.73596e-06	2854.01	3911.82	1.37064	0.45485	0.263233	3106.09	3353.7	1.07972	0.110652	0.562565	7656.36	7401.61	0.966727	-0.0488199	0.839725	3977.61	3268.66	0.821765	-0.283202	0.263963	7418.83	6731.91	0.90741	-0.140174	0.559534
MSTRG.17994	103.056	41.162	0.399413	-1.32405	0.175789	43.5186	15.8093	0.363278	-1.46086	0.460031	34.7735	30.3104	0.871652	-0.198177	0.898153	16.3532	6.84881	0.418806	-1.25565	0.690195	50.995	29.1009	0.570663	-0.80929	0.551771	17.2957	13.7607	0.795613	-0.329861	0.899695
MSTRG.17080	176.522	70.5634	0.399743	-1.32286	0.0791555	77.9287	40.5114	0.519853	-0.943825	0.482512	99.2068	72.3539	0.729323	-0.455369	0.551081	37.8168	34.2441	0.905526	-0.143172	0.942421	38.4868	44.6907	1.1612	0.215613	0.885873	23.4	27.5213	1.17612	0.23404	0.901298
MSTRG.15860	237.744	95.0646	0.399862	-1.32243	0.0445595	406.848	775.645	1.90647	0.930906	0.0836091	79.7746	92.8867	1.16437	0.219543	0.781721	721.585	668.249	0.926085	-0.110784	0.773732	293.462	167.33	0.570195	-0.810473	0.150791	754.905	558.29	0.73955	-0.435281	0.214261
MSTRG.20185	24.4886	9.80048	0.400206	-1.32119	0.550431	14.1688	6.91658	0.488154	-1.03459	0.801273	7.15926	15.6441	2.18515	1.12774	0.651916	7.15452	16.6328	2.3248	1.21711	0.695143	30.7894	19.7471	0.641359	-0.640797	0.725475	5.08696	12.7778	2.51186	1.32876	0.667278
MSTRG.13970	12.2443	4.90024	0.400206	-1.32119	0.718695	23.2774	17.7855	0.764068	-0.388228	0.890042	14.3185	6.84429	0.478002	-1.06491	0.68775	18.3973	25.4385	1.38272	0.467513	0.831708	37.5246	9.35387	0.249273	-2.0042	0.285696	11.1913	30.47	2.72265	1.44501	0.403586
Ca_15312	12.2443	4.90024	0.400206	-1.32119	0.718695	17.205	16.7974	0.976309	-0.0345909	1	9.20476	5.86653	0.637337	-0.649872	0.87089	6.13245	0	0	-Inf	0.661628	14.4325	9.35387	0.64811	-0.62569	0.845867	8.13914	12.7778	1.56992	0.650687	0.830641
MSTRG.21078	12.2443	4.90024	0.400206	-1.32119	0.718695	3.03618	5.9285	1.95262	0.965409	0.924724	10.2275	11.7331	1.14721	0.198124	0.976031	3.06622	21.5248	7.01998	2.81147	0.366081	5.77301	7.27523	1.26021	0.333668	0.97655	8.13914	6.88033	0.845339	-0.242398	0.986288
Ca_15493	12.2443	4.90024	0.400206	-1.32119	0.718695	0	0	NA	NA	NA	3.06825	0	0	-Inf	0.80867	0	0	NA	NA	NA	0	0	NA	NA	NA	0	1.96581	Inf	Inf	0.920401
MSTRG.6786	448.958	180.329	0.401661	-1.31595	0.00926367	618.369	819.121	1.32465	0.405609	0.426864	379.441	286.482	0.755012	-0.405428	0.30602	847.3	802.29	0.946878	-0.0787498	0.829676	610.015	426.121	0.698541	-0.517583	0.203161	899.375	501.281	0.557366	-0.843302	0.0145717
MSTRG.10326	243.866	98.0048	0.40188	-1.31516	0.0431852	61.7357	119.558	1.93661	0.953535	0.380147	103.298	153.508	1.48607	0.571499	0.355386	154.333	160.458	1.03968	0.0561456	0.945418	136.628	233.847	1.71156	0.77531	0.211903	132.261	127.778	0.966102	-0.049753	0.951869
Ca_00166	31.6311	12.7406	0.402788	-1.31191	0.484914	18.2171	4.94042	0.271197	-1.88259	0.611776	6.13651	14.6663	2.39001	1.25702	0.635723	6.13245	16.6328	2.71227	1.4395	0.651128	16.3569	18.7077	1.14372	0.193738	0.956178	21.3652	14.7436	0.690073	-0.53518	0.79273
MSTRG.19857	31.6311	12.7406	0.402788	-1.31191	0.484914	77.9287	363.615	4.66599	2.22218	0.00379179	26.5915	34.2214	1.28693	0.363933	0.800081	188.062	90.9914	0.483838	-1.0474	0.158159	18.2812	16.6291	0.909628	-0.136652	0.978972	82.4088	125.812	1.52668	0.610397	0.402321
MSTRG.8875	485.691	196.01	0.403569	-1.30911	0.00761054	572.826	772.681	1.34889	0.431776	0.405076	451.033	494.744	1.09691	0.133449	0.699762	442.558	508.769	1.14961	0.201143	0.646594	659.086	399.098	0.605533	-0.723722	0.0734017	615.523	480.64	0.780866	-0.356854	0.335738
MSTRG.18982	89.7916	36.2618	0.403844	-1.30813	0.211515	12.1447	0.988083	0.081359	-3.61955	0.568223	101.252	68.4429	0.675963	-0.564984	0.459449	2.04415	3.91361	1.91454	0.936998	0.954495	34.6381	59.2412	1.71029	0.774241	0.533086	17.2957	13.7607	0.795613	-0.329861	0.899695
Ca_16144	19.3868	7.84038	0.404418	-1.30608	0.613737	9.10854	4.94042	0.542394	-0.882588	0.886492	0	12.7108	Inf	Inf	0.233704	0	0	NA	NA	NA	10.5839	9.35387	0.883786	-0.178231	0.990885	10.1739	15.7265	1.54576	0.628319	0.806104
MSTRG.2912	19.3868	7.84038	0.404418	-1.30608	0.613737	10.1206	20.7497	2.05025	1.0358	0.734644	4.091	14.6663	3.58502	1.84198	0.515579	16.3532	1.9568	0.119659	-3.063	0.431908	17.319	19.7471	1.14019	0.189278	0.954748	12.2087	27.5213	2.25424	1.17264	0.51109
MSTRG.3630	19.3868	7.84038	0.404418	-1.30608	0.613737	0	0	NA	NA	NA	6.13651	9.77755	1.59334	0.672056	0.857653	1.02207	0	0	-Inf	0.998589	7.69735	0	0	-Inf	0.553086	0	0	NA	NA	NA
Ca_08294	45.9161	18.6209	0.405542	-1.30208	0.386644	21.2533	23.714	1.11578	0.158054	0.965596	45.001	42.0435	0.934278	-0.0980768	0.949839	14.309	14.676	1.02565	0.036534	1	30.7894	27.0223	0.877649	-0.188284	0.928147	10.1739	25.5555	2.51186	1.32876	0.48506
MSTRG.20566	436.713	177.389	0.40619	-1.29977	0.0108584	398.752	643.242	1.61314	0.689871	0.213698	212.732	273.771	1.28693	0.363933	0.425888	482.419	487.244	1.01	0.0143573	0.978832	221.299	253.594	1.14593	0.196523	0.728257	322.513	413.803	1.28306	0.359584	0.397812
MSTRG.12051	26.5293	10.7805	0.406363	-1.29916	0.535213	11.1327	15.8093	1.42009	0.505977	0.893953	23.5233	21.5106	0.91444	-0.12904	0.964589	17.3753	15.6544	0.90096	-0.150464	0.977303	15.3947	32.2189	2.09285	1.06547	0.561875	27.4696	20.641	0.751412	-0.412323	0.811363
MSTRG.12095	1008.11	410.64	0.407335	-1.29571	0.000742693	1837.9	5032.31	2.73807	1.45316	0.000439922	568.65	581.764	1.02306	0.0328948	0.922661	5029.63	4310.84	0.857089	-0.222484	0.376631	876.536	397.02	0.452942	-1.1426	0.00277773	4139.77	2528.03	0.610669	-0.711537	0.00545202
MSTRG.18476	2653.95	1081.97	0.407683	-1.29448	2.66044e-05	2170.87	3557.1	1.63856	0.712428	0.0847296	1060.59	528.965	0.498745	-1.00363	0.000364322	1978.74	1661.33	0.839589	-0.252244	0.388397	535.928	654.771	1.22175	0.28895	0.456091	1086.58	1197.18	1.10179	0.139849	0.646468
MSTRG.16895	74.4862	30.3815	0.407881	-1.29378	0.261422	67.8081	28.6544	0.422581	-1.2427	0.407262	28.637	37.1547	1.29744	0.375663	0.78195	17.3753	25.4385	1.46406	0.549975	0.801429	28.8651	22.865	0.792134	-0.336183	0.863661	22.3826	25.5555	1.14176	0.191255	0.929289
MSTRG.9350	47.9569	19.601	0.408721	-1.29081	0.378344	147.761	116.594	0.789071	-0.341772	0.711532	72.6153	150.574	2.07359	1.05213	0.112759	112.428	68.4881	0.609172	-0.715078	0.436009	182.812	135.111	0.739073	-0.436212	0.514822	134.296	152.35	1.13444	0.181977	0.77944
MSTRG.11436	47.9569	19.601	0.408721	-1.29081	0.378344	28.3377	36.5591	1.29012	0.367507	0.855495	46.0238	46.9322	1.01974	0.0281994	1	14.309	23.4816	1.64103	0.714606	0.757916	40.4111	37.4155	0.925871	-0.111117	0.954865	28.487	63.8888	2.24274	1.16526	0.288949
MSTRG.13105	528.546	216.591	0.409786	-1.28706	0.00666032	454.415	471.316	1.03719	0.0526829	0.930482	225.005	400.88	1.78165	0.83321	0.0409244	487.53	436.367	0.895058	-0.159947	0.719501	567.68	335.7	0.591354	-0.757905	0.0769574	756.94	548.461	0.724576	-0.464791	0.185563
Ca_12779	7.14251	2.94014	0.41164	-1.28054	0.831492	5.0603	0.988083	0.195262	-2.35652	0.860039	6.13651	7.82204	1.27467	0.350128	0.96138	0	0	NA	NA	NA	2.88651	2.07864	0.720122	-0.473687	1	2.03479	1.96581	0.966102	-0.049753	1
Ca_14188	7.14251	2.94014	0.41164	-1.28054	0.831492	7.08442	4.94042	0.697363	-0.520018	0.957663	6.13651	9.77755	1.59334	0.672056	0.857653	5.11037	7.82722	1.53163	0.61507	0.924904	10.5839	4.15727	0.392794	-1.34816	0.753109	3.05218	10.812	3.54237	1.82472	0.624519
Ca_21403	7.14251	2.94014	0.41164	-1.28054	0.831492	8.09648	7.90467	0.976309	-0.0345909	1	8.18201	6.84429	0.836504	-0.257555	0.981335	5.11037	9.78402	1.91454	0.936998	0.844893	7.69735	10.3932	1.35023	0.433204	0.928854	6.10436	6.88033	1.12712	0.172639	1
MSTRG.18825	14.285	5.88029	0.41164	-1.28054	0.691869	55.6633	189.712	3.4082	1.76901	0.0658862	6.13651	9.77755	1.59334	0.672056	0.857653	74.6115	107.624	1.44246	0.528534	0.565531	4.81084	9.35387	1.94433	0.959273	0.837275	52.9044	20.641	0.390156	-1.35788	0.275137
MSTRG.19830	7.14251	2.94014	0.41164	-1.28054	0.831492	0	4.94042	Inf	Inf	0.788556	7.15926	11.7331	1.63887	0.712698	0.819682	42.9271	0	0	-Inf	0.0160267	5.77301	0	0	-Inf	0.669217	6.10436	0.982905	0.161017	-2.63472	0.704183
Ca_01090	7.14251	2.94014	0.41164	-1.28054	0.831492	0	5.9285	Inf	Inf	0.734584	0	0	NA	NA	NA	9.19867	0	0	-Inf	0.494204	5.77301	19.7471	3.42058	1.77424	0.519244	6.10436	14.7436	2.41525	1.27218	0.644354
Ca_19674	7.14251	2.94014	0.41164	-1.28054	0.831492	3.03618	0	0	-Inf	0.894597	0	3.91102	Inf	Inf	0.736648	0	0	NA	NA	NA	1.92434	9.35387	4.86082	2.2812	0.665211	0	2.94871	Inf	Inf	0.832537
Ca_15703	7.14251	2.94014	0.41164	-1.28054	0.831492	0	0	NA	NA	NA	3.06825	0	0	-Inf	0.80867	8.1766	5.87041	0.717953	-0.478039	0.944081	4.81084	5.19659	1.08018	0.111276	1	5.08696	2.94871	0.579661	-0.786719	0.926234
MSTRG.2473	7.14251	2.94014	0.41164	-1.28054	0.831492	0	0	NA	NA	NA	6.13651	0	0	-Inf	0.55181	0	0	NA	NA	NA	6.73518	5.19659	0.771559	-0.374151	0.974531	7.12175	7.86324	1.10412	0.142892	1
MSTRG.11820	1281.57	530.206	0.413716	-1.27329	0.000391237	1785.27	2378.32	1.33219	0.413795	0.330887	974.682	740.161	0.759387	-0.397093	0.144532	2526.57	2281.63	0.903056	-0.147113	0.595653	1025.67	589.294	0.574544	-0.799511	0.0229371	1851.65	1764.31	0.952831	-0.0697076	0.803145
MSTRG.3070	44.8958	18.6209	0.414759	-1.26966	0.402807	0	13.8332	Inf	Inf	0.397275	32.728	41.0657	1.25476	0.327407	0.798246	66.4349	0	0	-Inf	0.00146342	31.7516	0	0	-Inf	0.042929	10.1739	5.89743	0.579661	-0.786719	0.830458
MSTRG.4041	120.402	49.9824	0.415128	-1.26837	0.15833	69.8322	49.4042	0.70747	-0.499259	0.713658	151.367	197.507	1.30482	0.383848	0.473029	55.192	95.8834	1.73727	0.796821	0.428919	79.86	104.971	1.31444	0.394448	0.653853	71.2175	50.1281	0.703874	-0.506611	0.599303
MSTRG.6833	37.7533	15.6808	0.415348	-1.26761	0.450214	26.3136	19.7617	0.751007	-0.413103	0.87055	26.5915	18.5773	0.698619	-0.517422	0.757507	12.2649	7.82722	0.63818	-0.647964	0.868946	21.1677	27.0223	1.27658	0.352284	0.863022	14.2435	15.7265	1.10412	0.142892	0.980645
MSTRG.7073	37.7533	15.6808	0.415348	-1.26761	0.450214	20.2412	26.6782	1.31802	0.398368	0.874289	22.5005	19.5551	0.869095	-0.202413	0.929876	49.0596	46.9633	0.95727	-0.0630016	0.978567	29.8272	33.2582	1.11503	0.15708	0.939184	37.6435	35.3846	0.939991	-0.0892814	0.966379
MSTRG.10568	129.586	53.9026	0.415962	-1.26548	0.144411	218.605	118.57	0.542394	-0.882588	0.283357	70.5698	141.774	2.009	1.00647	0.138636	114.472	132.084	1.15385	0.206459	0.800111	131.817	117.443	0.890954	-0.166577	0.832325	309.287	215.256	0.695975	-0.522893	0.279539
MSTRG.9203	2318.25	964.367	0.415988	-1.26539	5.89821e-05	4465.21	5012.55	1.12258	0.166815	0.674555	1041.16	1347.35	1.29408	0.371928	0.127493	4035.15	5356.75	1.32752	0.408735	0.104328	1236.39	1384.37	1.11969	0.163102	0.595139	5345.38	3837.26	0.717865	-0.478216	0.0535956
MSTRG.21346	61.2215	25.4812	0.416214	-1.2646	0.321372	44.5307	120.546	2.70704	1.43671	0.209401	30.6825	44.9767	1.46587	0.551761	0.645606	41.9051	111.538	2.66168	1.41234	0.159996	35.6002	23.9043	0.671465	-0.574616	0.728736	24.4174	26.5384	1.08686	0.120172	0.964531
MSTRG.11445	5190.56	2162.97	0.416711	-1.26288	7.1148e-06	10009.3	12538.8	1.25272	0.325059	0.397013	3583.72	3211.93	0.896255	-0.158019	0.403387	14037.2	14474.5	1.03115	0.0442587	0.848943	3828.47	3293.6	0.860292	-0.217102	0.392911	8262.25	7927.13	0.95944	-0.0597359	0.802497
MSTRG.13004	495.894	206.79	0.417004	-1.26187	0.0091868	197.352	127.463	0.645866	-0.630694	0.450264	459.215	343.192	0.747345	-0.420154	0.2502	192.15	90.9914	0.473543	-1.07843	0.14361	310.781	252.554	0.812645	-0.299302	0.564606	201.444	168.077	0.834361	-0.261257	0.645154
MSTRG.3555	349.983	146.027	0.417241	-1.26105	0.0230343	275.28	281.604	1.02297	0.0327643	0.967068	234.21	281.593	1.20231	0.265811	0.55214	93.0088	347.333	3.73441	1.90088	0.00207276	375.246	298.284	0.794904	-0.331148	0.491462	155.661	144.487	0.928215	-0.107469	0.870715
MSTRG.920	948.933	395.939	0.417247	-1.26103	0.00121625	1925.95	2860.5	1.48524	0.570697	0.173885	444.897	1051.09	2.36254	1.24034	1.84403e-05	1534.13	4014.38	2.61671	1.38775	4.47249e-07	1210.41	1408.28	1.16347	0.218437	0.476083	4387	3386.11	0.771851	-0.373606	0.137056
MSTRG.5509	46.9365	19.601	0.417606	-1.25979	0.393933	33.398	36.5591	1.09465	0.130468	0.958132	65.4561	34.2214	0.522815	-0.935627	0.352527	37.8168	14.676	0.388083	-1.36556	0.452258	73.1248	64.4378	0.881202	-0.182455	0.868594	36.6261	75.6837	2.06638	1.04711	0.290523
MSTRG.7278	46.9365	19.601	0.417606	-1.25979	0.393933	26.3136	45.4518	1.72732	0.788531	0.65818	31.7053	19.5551	0.616777	-0.697178	0.641422	32.7064	46.9633	1.43591	0.521961	0.720997	41.3733	22.865	0.552652	-0.855557	0.579706	3.05218	11.7949	3.86441	1.95025	0.58039
MSTRG.3058	2855.98	1195.66	0.41865	-1.25618	3.54825e-05	1177.03	615.576	0.522992	-0.935138	0.0556552	3212.46	5123.44	1.59486	0.673433	0.000237894	1349.14	979.38	0.72593	-0.462098	0.155979	3340.65	3595	1.07614	0.105864	0.678519	1418.25	2043.46	1.44084	0.526906	0.0596549
MSTRG.18821	774.452	324.396	0.418871	-1.25542	0.00247173	739.816	551.35	0.745253	-0.424197	0.418094	292.507	225.861	0.772158	-0.373032	0.400373	295.38	416.799	1.41106	0.496782	0.30892	382.943	250.476	0.654081	-0.612459	0.213369	800.688	412.82	0.515582	-0.955727	0.00807631
MSTRG.14692	1390.75	584.108	0.419996	-1.25155	0.000365418	693.261	967.334	1.39534	0.480614	0.33072	1173.1	814.47	0.694291	-0.526387	0.042066	1054.78	901.108	0.854308	-0.227172	0.507247	885.195	692.186	0.781959	-0.354836	0.314828	872.923	598.589	0.68573	-0.544288	0.108661
Ca_11549	16.3257	6.86033	0.420216	-1.2508	0.667458	13.1568	4.94042	0.375503	-1.4131	0.755482	4.091	3.91102	0.956005	-0.06491	1	0	6.84881	Inf	Inf	0.624333	4.81084	4.15727	0.864146	-0.210652	1	10.1739	6.88033	0.676271	-0.564326	0.8841
MSTRG.21157	16.3257	6.86033	0.420216	-1.2508	0.667458	6.07236	2.96425	0.488154	-1.03459	0.915786	24.546	11.7331	0.478002	-1.06491	0.558207	6.13245	10.7624	1.755	0.811467	0.853228	10.5839	8.31455	0.785588	-0.348156	0.947966	5.08696	2.94871	0.579661	-0.786719	0.926234
Ca_05871	16.3257	6.86033	0.420216	-1.2508	0.667458	31.3739	29.6425	0.944815	-0.0818967	0.984905	14.3185	6.84429	0.478002	-1.06491	0.68775	16.3532	5.87041	0.358976	-1.47804	0.647158	14.4325	11.4325	0.792134	-0.336183	0.926937	17.2957	23.5897	1.36391	0.447747	0.815489
MSTRG.2701	228.56	96.0447	0.420216	-1.2508	0.0597889	395.716	607.671	1.53563	0.618827	0.269456	143.185	179.907	1.25646	0.329369	0.554518	689.901	871.756	1.2636	0.337536	0.357231	203.98	167.33	0.820328	-0.285728	0.649031	614.505	378.418	0.61581	-0.699443	0.0677819
MSTRG.11799	158.156	66.6432	0.421378	-1.24681	0.112805	150.797	130.427	0.864918	-0.209365	0.819121	66.4788	126.13	1.8973	0.923949	0.195153	88.9205	68.4881	0.770218	-0.376662	0.70797	82.7465	99.7746	1.20579	0.269974	0.764673	99.7045	101.239	1.01539	0.0220376	0.991508
MSTRG.9078	41.8347	17.6409	0.42168	-1.24578	0.429355	113.351	33.5948	0.296379	-1.75448	0.150814	13.2958	19.5551	1.47078	0.556578	0.789918	33.7285	37.1793	1.10231	0.140532	0.944801	21.1677	23.9043	1.12928	0.175406	0.94943	50.8696	56.0256	1.10136	0.139281	0.90833
MSTRG.14519	83.6694	35.2817	0.42168	-1.24578	0.247712	24.2895	21.7378	0.894949	-0.160122	0.963779	51.1376	43.999	0.860404	-0.216913	0.850036	17.3753	19.568	1.1262	0.171464	0.96422	49.0706	40.5334	0.826022	-0.275747	0.841128	30.5218	36.3675	1.19153	0.25281	0.865556
MSTRG.20403	83.6694	35.2817	0.42168	-1.24578	0.247712	8.09648	8.89275	1.09835	0.135334	1	61.3651	36.1769	0.589536	-0.762347	0.455612	10.2207	11.7408	1.14872	0.200033	0.980943	32.7137	43.6514	1.33434	0.41613	0.774593	4.06957	19.6581	4.83051	2.27218	0.368477
MSTRG.11110	76.5269	32.3416	0.422617	-1.24258	0.270953	21.2533	8.89275	0.418418	-1.25698	0.682528	37.8418	79.1982	2.09288	1.06549	0.248924	0	6.84881	Inf	Inf	0.624333	33.6759	108.089	3.20969	1.68243	0.0943482	11.1913	13.7607	1.22958	0.29817	0.931989
Ca_00243	25.509	10.7805	0.422617	-1.24258	0.560573	23.2774	10.8689	0.46693	-1.09872	0.697876	7.15926	22.4884	3.14116	1.6513	0.423433	14.309	3.91361	0.273506	-1.87036	0.617717	17.319	12.4718	0.720122	-0.473687	0.867054	8.13914	4.91452	0.603814	-0.727825	0.875995
Ca_20555	25.509	10.7805	0.422617	-1.24258	0.560573	22.2653	0	0	-Inf	0.197303	4.091	5.86653	1.43401	0.520053	0.951103	0	0	NA	NA	NA	9.62169	16.6291	1.72829	0.789348	0.780637	3.05218	3.93162	1.28814	0.365284	1
MSTRG.10925	34.6922	14.7007	0.423747	-1.23872	0.481561	23.2774	58.2969	2.50444	1.32449	0.420949	19.4323	14.6663	0.754741	-0.405947	0.851296	61.3245	23.4816	0.382908	-1.38493	0.314339	6.73518	4.15727	0.617247	-0.696079	0.922777	30.5218	42.2649	1.38475	0.469621	0.717526
Ca_21163	43.8754	18.6209	0.424404	-1.23649	0.419517	16.193	9.88083	0.610193	-0.712663	0.844393	6.13651	27.3771	4.46136	2.15748	0.264642	11.2428	6.84881	0.609172	-0.715078	0.865673	19.2434	37.4155	1.94433	0.959273	0.56241	21.3652	7.86324	0.368039	-1.44207	0.50451
MSTRG.505	142.85	60.763	0.425361	-1.23324	0.134475	137.64	34.5829	0.251256	-1.99277	0.0804937	29.6598	25.4216	0.857108	-0.222451	0.896998	62.3466	48.9201	0.784648	-0.349883	0.776098	51.9571	43.6514	0.840142	-0.251294	0.850678	72.2349	61.923	0.857245	-0.22222	0.818045
MSTRG.16119	21222.4	9036.04	0.425778	-1.23183	1.86488e-06	49249.9	90867.1	1.84502	0.883637	0.0193642	8625.88	17881.2	2.07297	1.0517	1.2603e-10	123954	125113	1.00935	0.0134266	0.952027	16636.9	14963.1	0.899393	-0.152977	0.500125	66781.7	64109	0.959979	-0.0589254	0.795668
MSTRG.10516	4063.07	1733.7	0.426698	-1.22871	2.07317e-05	9446.57	11410.4	1.20789	0.272485	0.478531	1833.79	3437.79	1.87469	0.90665	5.80461e-06	11404.3	17123	1.50145	0.586357	0.0117328	4102.69	3487.95	0.850163	-0.234189	0.352787	14278.1	8168.92	0.57213	-0.805585	0.00065321
MSTRG.7695	36.7329	15.6808	0.426886	-1.22808	0.469646	21.2533	1.97617	0.0929818	-3.42691	0.385344	28.637	26.3994	0.921862	-0.117377	0.960547	9.19867	11.7408	1.27636	0.352036	0.942386	36.5624	38.4548	1.05176	0.0728017	0.979405	6.10436	16.7094	2.73729	1.45275	0.571147
Ca_01744	9.18323	3.92019	0.426886	-1.22808	0.792975	15.1809	2.96425	0.195262	-2.35652	0.602345	9.20476	10.7553	1.16845	0.224597	0.972881	6.13245	0	0	-Inf	0.661628	7.69735	18.7077	2.43041	1.2812	0.635185	5.08696	8.84614	1.73898	0.798244	0.85005
MSTRG.20304	36.7329	15.6808	0.426886	-1.22808	0.469646	19.2291	4.94042	0.256923	-1.96059	0.585697	14.3185	8.7998	0.614575	-0.70234	0.789518	0	0	NA	NA	NA	0	7.27523	Inf	Inf	0.56668	7.12175	7.86324	1.10412	0.142892	1
Ca_21367	36.7329	15.6808	0.426886	-1.22808	0.469646	23.2774	14.8212	0.636723	-0.651262	0.811733	20.455	80.1759	3.91962	1.97071	0.0545963	0	12.7192	Inf	Inf	0.355147	34.6381	87.3028	2.52043	1.33367	0.215928	30.5218	26.5384	0.869492	-0.201756	0.910444
Ca_13567	18.3665	7.84038	0.426886	-1.22808	0.645036	25.3015	21.7378	0.859152	-0.219016	0.940711	15.3413	7.82204	0.509869	-0.971801	0.697472	23.5077	0	0	-Inf	0.117027	29.8272	33.2582	1.11503	0.15708	0.939184	36.6261	28.5042	0.778249	-0.361697	0.800533
Ca_18631	9.18323	3.92019	0.426886	-1.22808	0.792975	5.0603	5.9285	1.17157	0.228443	1	9.20476	5.86653	0.637337	-0.649872	0.87089	6.13245	6.84881	1.11682	0.159391	1	10.5839	0	0	-Inf	0.41145	3.05218	0	0	-Inf	0.82014
Ca_21669	9.18323	3.92019	0.426886	-1.22808	0.792975	6.07236	8.89275	1.46446	0.550372	0.93652	3.06825	0	0	-Inf	0.80867	3.06622	0	0	-Inf	0.86533	0	0	NA	NA	NA	3.05218	7.86324	2.57627	1.36528	0.772371
Ca_02886	18.3665	7.84038	0.426886	-1.22808	0.645036	10.1206	15.8093	1.56209	0.643481	0.862666	12.273	0	0	-Inf	0.241809	10.2207	8.80562	0.861543	-0.215005	0.983911	14.4325	7.27523	0.504085	-0.98826	0.758305	7.12175	13.7607	1.9322	0.950247	0.737476
Ca_12408	18.3665	7.84038	0.426886	-1.22808	0.645036	17.205	30.6306	1.78033	0.832143	0.716163	10.2275	8.7998	0.860404	-0.216913	0.97839	23.5077	11.7408	0.499445	-1.0016	0.671779	11.546	10.3932	0.900153	-0.151759	0.994202	9.15653	17.6923	1.9322	0.950247	0.685484
MSTRG.15128	9.18323	3.92019	0.426886	-1.22808	0.792975	8.09648	15.8093	1.95262	0.965409	0.796419	0	1.95551	Inf	Inf	0.917125	9.19867	12.7192	1.38272	0.467513	0.907269	4.81084	5.19659	1.08018	0.111276	1	20.3479	15.7265	0.772881	-0.371681	0.865976
Ca_22254	9.18323	3.92019	0.426886	-1.22808	0.792975	3.03618	9.88083	3.25436	1.70237	0.778621	9.20476	10.7553	1.16845	0.224597	0.972881	4.0883	8.80562	2.15386	1.10692	0.835271	4.81084	11.4325	2.3764	1.24878	0.751692	7.12175	5.89743	0.828087	-0.272145	0.987498
MSTRG.22481	9.18323	3.92019	0.426886	-1.22808	0.792975	4.04824	16.7974	4.14931	2.05287	0.610915	4.091	11.7331	2.86801	1.52005	0.638585	0	17.6112	Inf	Inf	0.218459	1.92434	4.15727	2.16037	1.11128	0.929442	1.01739	1.96581	1.9322	0.950247	1
MSTRG.15832	18.3665	7.84038	0.426886	-1.22808	0.645036	0	34.5829	Inf	Inf	0.0726365	6.13651	5.86653	0.956005	-0.06491	1	47.0154	0	0	-Inf	0.010553	24.0542	15.5898	0.64811	-0.62569	0.771886	0	0	NA	NA	NA
Ca_10933	9.18323	3.92019	0.426886	-1.22808	0.792975	0	0	NA	NA	NA	0	0	NA	NA	NA	0	0	NA	NA	NA	5.77301	0	0	-Inf	0.669217	0	0	NA	NA	NA
MSTRG.21440	351.003	149.947	0.427196	-1.22703	0.0262623	644.683	788.49	1.22307	0.290504	0.569998	136.026	154.485	1.13571	0.183588	0.760368	739.982	955.899	1.29179	0.369367	0.301002	109.687	74.8309	0.682221	-0.551689	0.527274	542.27	329.273	0.607212	-0.719727	0.0721196
MSTRG.1973	726.495	310.675	0.427635	-1.22555	0.00370614	918.951	1120.49	1.21931	0.286065	0.546279	733.312	454.656	0.620003	-0.689652	0.0270654	1054.78	1418.68	1.345	0.427608	0.182184	633.107	596.569	0.942287	-0.085761	0.82627	1247.32	762.734	0.611497	-0.709583	0.0235663
MSTRG.2710	405.082	173.468	0.42823	-1.22354	0.018909	313.739	365.591	1.16527	0.220666	0.729164	271.029	280.616	1.03537	0.0501484	0.915726	368.969	361.03	0.978484	-0.0313796	0.954246	301.159	294.127	0.976651	-0.0340847	0.953271	395.766	381.367	0.963618	-0.0534665	0.903867
MSTRG.13579	78279.9	33533.3	0.428377	-1.22305	1.30334e-06	98752.8	117731	1.19218	0.253602	0.498498	52739.2	49521.3	0.938986	-0.0908248	0.555637	106404	125146	1.17614	0.234063	0.294332	53776.6	53575.8	0.996267	-0.00539567	0.980604	112339	90316.2	0.803958	-0.314809	0.165766
MSTRG.1232	66.3233	28.4214	0.428528	-1.22254	0.314317	8.09648	4.94042	0.610193	-0.712663	0.921554	82.8428	39.1102	0.472101	-1.08283	0.230621	10.2207	8.80562	0.861543	-0.215005	0.983911	35.6002	3.11796	0.0875824	-3.51321	0.12474	11.1913	6.88033	0.614792	-0.70183	0.83628
MSTRG.19253	639.765	274.413	0.428928	-1.22119	0.00556438	1894.58	1928.74	1.01803	0.0257817	0.953408	408.078	523.099	1.28186	0.35824	0.297308	3086.67	5486.88	1.77761	0.829936	0.00116402	483.009	279.577	0.578823	-0.788805	0.0846595	1818.08	1319.06	0.725522	-0.462908	0.103813
MSTRG.7452	134.687	57.8228	0.429311	-1.2199	0.149465	120.435	92.8798	0.771202	-0.37482	0.713208	45.001	130.041	2.88974	1.53094	0.0433589	118.561	171.22	1.44416	0.530228	0.467079	121.233	209.942	1.73172	0.792207	0.225698	205.513	115.983	0.564356	-0.825321	0.165464
MSTRG.21367	38.7736	16.6608	0.429694	-1.21862	0.458236	21.2533	43.4757	2.0456	1.03252	0.582944	28.637	21.5106	0.751147	-0.412833	0.797567	34.7505	47.9417	1.3796	0.464245	0.747267	19.2434	20.7864	1.08018	0.111276	0.983354	23.4	30.47	1.30214	0.380881	0.813858
MSTRG.5611	3709	1595.52	0.430174	-1.21701	3.04476e-05	1735.68	1136.3	0.654668	-0.611166	0.172081	2210.16	2623.32	1.18693	0.247238	0.221831	1320.52	1320.84	1.00024	0.000351713	1	3447.45	2841.5	0.824231	-0.278879	0.280598	1831.31	1800.68	0.983277	-0.0243304	0.932097
MSTRG.3219	1017.3	439.061	0.431596	-1.21225	0.00143981	1242.81	1405.05	1.13055	0.17702	0.696353	743.54	586.653	0.789	-0.341903	0.252107	1542.31	1703.4	1.10445	0.143322	0.633559	627.334	504.07	0.80351	-0.315611	0.423837	1330.75	756.837	0.56873	-0.814185	0.00886203
Ca_03126	20.4072	8.82043	0.432222	-1.21016	0.624283	14.1688	20.7497	1.46446	0.550372	0.854155	0	7.82204	Inf	Inf	0.448817	21.4636	12.7192	0.592596	-0.754879	0.760156	10.5839	6.23591	0.589191	-0.763193	0.856293	18.3131	9.82905	0.536723	-0.89775	0.693393
MSTRG.6555	20.4072	8.82043	0.432222	-1.21016	0.624283	3.03618	11.857	3.90523	1.96541	0.711154	7.15926	0	0	-Inf	0.48252	13.287	36.2009	2.72454	1.44601	0.443508	8.65952	8.31455	0.960163	-0.0586491	1	19.3305	24.5726	1.27119	0.346176	0.856586
MSTRG.20666	890.773	385.159	0.432387	-1.2096	0.00222333	1327.82	2081.89	1.5679	0.648832	0.137632	872.407	958.2	1.09834	0.135326	0.613246	3377.96	3775.65	1.11773	0.160575	0.537183	896.741	728.562	0.812455	-0.29964	0.391834	2546.53	1625.72	0.638407	-0.647452	0.0171858
MSTRG.18138	649.968	281.274	0.43275	-1.2084	0.00575205	779.287	885.323	1.13607	0.184049	0.710421	304.78	375.458	1.2319	0.300884	0.444595	689.901	733.801	1.06363	0.0890015	0.816665	359.851	342.975	0.953103	-0.0692964	0.888883	606.366	474.743	0.782931	-0.353042	0.34309
MSTRG.22162	758.126	328.316	0.433062	-1.20735	0.00368699	1470.52	2706.36	1.84041	0.880024	0.0396095	567.627	707.895	1.24711	0.318592	0.29383	3072.36	3733.58	1.21522	0.281215	0.282919	1079.55	563.311	0.5218	-0.938432	0.00742006	1505.74	1511.71	1.00396	0.00570529	0.986726
MSTRG.8716	987.707	428.281	0.433611	-1.20553	0.00166699	801.552	1087.88	1.35722	0.440651	0.359601	1241.62	1154.73	0.930018	-0.104669	0.669755	1482.01	2292.4	1.54682	0.629302	0.0304348	901.552	490.558	0.544126	-0.877986	0.0173111	1690.91	1034.02	0.611516	-0.709539	0.0154912
MSTRG.17167	253.049	109.765	0.433771	-1.20499	0.0566129	189.255	72.1301	0.381126	-1.39166	0.132441	78.7518	69.4206	0.881511	-0.181949	0.836834	75.6335	66.5313	0.879654	-0.184992	0.8698	86.5952	69.6343	0.804136	-0.314488	0.746886	74.2697	94.3589	1.27049	0.345385	0.675117
MSTRG.14230	63.2622	27.4413	0.433771	-1.20499	0.332619	119.423	120.546	1.0094	0.0135033	0.998737	74.6608	63.5541	0.851237	-0.232367	0.795749	106.296	44.0281	0.414204	-1.27159	0.208892	56.768	73.7916	1.29988	0.37838	0.722235	121.07	217.222	1.79419	0.843332	0.147479
MSTRG.4396	1268.31	551.767	0.435042	-1.20077	0.00079659	579.911	823.073	1.41931	0.50519	0.325123	936.84	703.006	0.750401	-0.414266	0.133998	643.907	1158.43	1.79906	0.847244	0.0160664	1180.58	842.887	0.71396	-0.486086	0.138235	1139.48	849.23	0.745278	-0.424149	0.176084
MSTRG.19315	33.6718	14.7007	0.436588	-1.19566	0.502535	27.3256	4.94042	0.180798	-2.46755	0.407594	50.1148	44.9767	0.897474	-0.156058	0.89861	28.6181	7.82722	0.273506	-1.87036	0.415445	17.319	15.5898	0.900153	-0.151759	0.975888	8.13914	15.7265	1.9322	0.950247	0.710307
MSTRG.8069	11.2239	4.90024	0.436588	-1.19566	0.759299	10.1206	1.97617	0.195262	-2.35652	0.712789	18.4095	10.7553	0.584225	-0.775403	0.720443	85.8543	70.4449	0.820517	-0.285394	0.780784	45.2219	13.5111	0.298774	-1.74287	0.284986	77.3218	55.0427	0.711864	-0.490326	0.594707
MSTRG.6018	44.8958	19.601	0.436588	-1.19566	0.42668	42.5065	60.2731	1.41797	0.503829	0.733099	32.728	33.2437	1.01576	0.0225529	1	38.8388	68.4881	1.76339	0.818354	0.498681	45.2219	22.865	0.505618	-0.983881	0.508226	87.4958	57.0085	0.651557	-0.618037	0.479471
Ca_07595	11.2239	4.90024	0.436588	-1.19566	0.759299	2.02412	2.96425	1.46446	0.550372	1	4.091	40.088	9.79905	3.29264	0.0594041	2.04415	0	0	-Inf	0.935512	8.65952	36.3761	4.20071	2.07063	0.280834	3.05218	9.82905	3.22034	1.68721	0.671201
Ca_26019	11.2239	4.90024	0.436588	-1.19566	0.759299	6.07236	12.8451	2.11534	1.08089	0.809822	10.2275	8.7998	0.860404	-0.216913	0.97839	9.19867	9.78402	1.06363	0.0890015	1	18.2812	10.3932	0.568517	-0.814724	0.758422	10.1739	18.6752	1.83559	0.876246	0.696523
MSTRG.17162	103.056	45.0822	0.437452	-1.1928	0.215325	91.0854	34.5829	0.379676	-1.39716	0.28567	41.9328	30.3104	0.722833	-0.468266	0.707479	40.883	12.7192	0.311113	-1.68449	0.349817	38.4868	20.7864	0.540092	-0.888724	0.58311	37.6435	23.5897	0.626661	-0.674244	0.630657
MSTRG.21093	35.7125	15.6808	0.439083	-1.18744	0.489744	12.1447	31.6187	2.60349	1.38045	0.562845	29.6598	14.6663	0.494485	-1.016	0.526813	25.5519	29.3521	1.14872	0.200033	0.929167	17.319	15.5898	0.900153	-0.151759	0.975888	32.5566	22.6068	0.694386	-0.526191	0.730274
MSTRG.15868	263.253	115.646	0.439295	-1.18674	0.0556478	274.268	345.829	1.26092	0.334471	0.608957	172.845	304.082	1.75928	0.814981	0.0765828	380.212	374.728	0.985577	-0.0209599	0.971019	331.948	287.891	0.867277	-0.205435	0.682488	476.14	382.35	0.80302	-0.316491	0.431946
MSTRG.17912	24.4886	10.7805	0.440226	-1.18368	0.586867	43.5186	58.2969	1.33959	0.421787	0.77874	23.5233	52.7988	2.24453	1.16642	0.317492	19.4194	14.676	0.75574	-0.404039	0.883715	28.8651	21.8257	0.756128	-0.403297	0.834007	21.3652	15.7265	0.736077	-0.44207	0.830693
MSTRG.12776	1940.72	854.602	0.440352	-1.18327	0.000263521	3735.52	4024.46	1.07735	0.107489	0.789583	1203.78	1216.33	1.01042	0.0149622	0.954601	5884.08	2935.21	0.498838	-1.00336	8.59287e-05	1490.4	531.092	0.356342	-1.48867	8.54589e-06	2955.53	2213.5	0.748937	-0.417084	0.112895
MSTRG.6284	37.7533	16.6608	0.441308	-1.18014	0.477523	23.2774	161.058	6.91906	2.79058	0.014737	49.092	37.1547	0.756837	-0.401945	0.723089	274.938	18.5896	0.0676139	-3.88654	2.50772e-06	38.4868	34.2975	0.891151	-0.166258	0.925549	32.5566	47.1794	1.44915	0.535209	0.660259
MSTRG.18876	97836.1	43195.6	0.44151	-1.17948	2.87549e-06	79389.1	72404.8	0.912024	-0.132856	0.723112	81358.8	67111.2	0.824879	-0.277746	0.0700767	87095.1	86856.7	0.997262	-0.00395489	0.985939	67095.9	60399	0.900189	-0.151701	0.491391	80707.7	65777	0.815002	-0.295124	0.194555
MSTRG.2935	355.085	156.808	0.441606	-1.17917	0.0310214	773.214	791.455	1.02359	0.0336387	0.949039	139.094	129.064	0.927887	-0.107979	0.869333	497.75	731.845	1.4703	0.556115	0.161406	186.661	139.269	0.746106	-0.422548	0.523408	1021.46	781.409	0.764991	-0.386486	0.228934
MSTRG.1267	64.2826	28.4214	0.442132	-1.17745	0.337994	58.6995	53.3565	0.908977	-0.137684	0.932964	69.5471	71.3761	1.0263	0.0374517	0.983282	21.4636	34.2441	1.59545	0.673964	0.707284	77.9357	48.848	0.626773	-0.673985	0.524248	41.7131	43.2478	1.03679	0.0521266	0.986771
MSTRG.21688	249.988	110.745	0.443003	-1.17461	0.0636256	68.8201	39.5233	0.574299	-0.800126	0.570871	20.455	25.4216	1.24281	0.313602	0.863111	18.3973	9.78402	0.531817	-0.910999	0.744437	261.71	414.688	1.58453	0.664058	0.165643	45.7827	85.5127	1.8678	0.901337	0.324006
MSTRG.16262	26.5293	11.7606	0.443305	-1.17363	0.569863	28.3377	3.95233	0.139473	-2.84195	0.348141	20.455	21.5106	1.05161	0.0725936	0.998056	14.309	14.676	1.02565	0.036534	1	27.9029	35.3368	1.26642	0.340758	0.839787	10.1739	20.641	2.02881	1.02064	0.629981
MSTRG.22008	13.2647	5.88029	0.443305	-1.17363	0.729314	26.3136	12.8451	0.488154	-1.03459	0.688762	10.2275	35.1992	3.44162	1.78309	0.261449	23.5077	7.82722	0.332964	-1.58656	0.530096	12.5082	16.6291	1.32946	0.410836	0.890749	13.2261	15.7265	1.18905	0.249807	0.938906
MSTRG.10400	13.2647	5.88029	0.443305	-1.17363	0.729314	8.09648	9.88083	1.22039	0.287337	0.974156	5.11376	9.77755	1.91201	0.93509	0.797159	12.2649	2.93521	0.239318	-2.063	0.634659	7.69735	9.35387	1.21521	0.281201	0.971912	2.03479	2.94871	1.44915	0.535209	1
MSTRG.18052	13.2647	5.88029	0.443305	-1.17363	0.729314	0	262.83	Inf	Inf	4.14242e-09	12.273	13.6886	1.11534	0.157482	0.981615	94.0309	0	0	-Inf	9.1096e-05	5.77301	11.4325	1.98034	0.985745	0.799568	28.487	5.89743	0.207022	-2.27215	0.252027
Ca_13080	13.2647	5.88029	0.443305	-1.17363	0.729314	10.1206	0	0	-Inf	0.530834	14.3185	3.91102	0.273144	-1.87226	0.515888	0	0	NA	NA	NA	6.73518	0	0	-Inf	0.608937	5.08696	8.84614	1.73898	0.798244	0.85005
MSTRG.18310	538.749	240.112	0.445683	-1.16591	0.0122375	242.895	298.401	1.22852	0.296923	0.665983	86.9338	91.909	1.05723	0.0802879	0.928914	74.6115	70.4449	0.944157	-0.0829012	0.949469	172.228	90.4207	0.525005	-0.929596	0.203294	155.661	162.179	1.04187	0.0591813	0.931931
MSTRG.3004	1123.41	501.784	0.44666	-1.16275	0.0016053	188.243	663.992	3.52731	1.81857	0.00258589	985.932	1031.53	1.04625	0.065228	0.803329	900.448	1049.83	1.16589	0.221435	0.518483	1011.24	1062.18	1.05038	0.0709084	0.830033	983.819	931.794	0.947119	-0.0783819	0.80698
MSTRG.21339	74.4862	33.3216	0.447353	-1.16051	0.30594	218.605	165.998	0.759351	-0.397161	0.61176	94.0931	234.661	2.49393	1.31842	0.0171086	244.276	79.2506	0.324431	-1.62402	0.0207271	221.299	159.016	0.718557	-0.476826	0.438305	192.287	209.359	1.08878	0.122714	0.827842
MSTRG.1077	164.278	73.5036	0.447435	-1.16025	0.129097	220.629	304.33	1.37937	0.464011	0.502577	142.162	106.575	0.749673	-0.415667	0.510437	351.594	482.352	1.3719	0.456177	0.319776	235.731	152.78	0.64811	-0.62569	0.303592	369.314	156.282	0.423169	-1.2407	0.0109275
Ca_09410	15.3054	6.86033	0.44823	-1.15769	0.702247	6.07236	4.94042	0.81359	-0.297625	0.99501	6.13651	8.7998	1.43401	0.520053	0.908334	6.13245	20.5464	3.35045	1.74435	0.53805	21.1677	7.27523	0.343695	-1.5408	0.547827	13.2261	25.5555	1.9322	0.950247	0.603096
MSTRG.20838	30.6108	13.7207	0.44823	-1.15769	0.538636	15.1809	22.7259	1.49701	0.58208	0.834541	18.4095	19.5551	1.06223	0.0870931	0.994573	8.1766	33.2657	4.0684	2.02446	0.342127	18.2812	13.5111	0.739073	-0.436212	0.873137	10.1739	9.82905	0.966102	-0.049753	1
MSTRG.14808	15.3054	6.86033	0.44823	-1.15769	0.702247	39.4704	60.2731	1.52705	0.610744	0.681759	3.06825	1.95551	0.637337	-0.649872	0.991344	21.4636	45.0065	2.09688	1.06824	0.499488	0	3.11796	Inf	Inf	0.849035	28.487	24.5726	0.862591	-0.213252	0.909469
MSTRG.22472	15.3054	6.86033	0.44823	-1.15769	0.702247	3.03618	4.94042	1.62718	0.702375	0.963497	12.273	8.7998	0.717004	-0.479947	0.880139	7.15452	1.9568	0.273506	-1.87036	0.787939	8.65952	2.07864	0.240041	-2.05865	0.711379	3.05218	0	0	-Inf	0.82014
MSTRG.117	15.3054	6.86033	0.44823	-1.15769	0.702247	45.5427	81.0228	1.77905	0.831108	0.522679	17.3868	24.4439	1.40589	0.491483	0.782999	51.1037	74.3585	1.45505	0.54107	0.629734	25.0164	21.8257	0.872456	-0.196846	0.937496	65.1131	55.0427	0.845339	-0.242398	0.812502
Ca_05898	15.3054	6.86033	0.44823	-1.15769	0.702247	6.07236	13.8332	2.27805	1.1878	0.780206	6.13651	7.82204	1.27467	0.350128	0.96138	10.2207	0	0	-Inf	0.447238	0	0	NA	NA	NA	9.15653	4.91452	0.536723	-0.89775	0.823619
MSTRG.22109	47.9569	21.561	0.449593	-1.15331	0.423575	30.3618	22.7259	0.748503	-0.41792	0.85456	35.7963	28.3549	0.792118	-0.336212	0.810247	11.2428	6.84881	0.609172	-0.715078	0.865673	27.9029	47.8087	1.71339	0.776857	0.580095	8.13914	34.4017	4.22669	2.07953	0.23058
MSTRG.19628	47.9569	21.561	0.449593	-1.15331	0.423575	58.6995	66.2016	1.1278	0.173517	0.905111	21.4778	11.7331	0.546289	-0.872265	0.655242	42.9271	29.3521	0.683765	-0.548428	0.722543	17.319	28.0616	1.62027	0.696238	0.719762	45.7827	73.7179	1.61017	0.687213	0.475526
MSTRG.22189	32.6515	14.7007	0.450231	-1.15126	0.524227	7.08442	1.97617	0.278945	-1.84195	0.82935	9.20476	18.5773	2.01823	1.01309	0.643372	3.06622	2.93521	0.95727	-0.0630016	1	8.65952	14.5505	1.68028	0.748706	0.812438	7.12175	8.84614	1.24213	0.312817	0.962674
MSTRG.4740	428.551	193.069	0.450517	-1.15035	0.0230152	0	81.0228	Inf	Inf	0.001737	263.87	467.367	1.7712	0.82473	0.0304105	84.8322	0	0	-Inf	0.000228881	406.035	0	0	-Inf	5.02105e-18	49.8522	49.1452	0.985818	-0.0206067	1
MSTRG.1958	1339.73	603.709	0.45062	-1.15002	0.00107623	952.349	1165.94	1.22428	0.291929	0.535126	1159.8	1215.35	1.0479	0.0674957	0.785264	726.695	1411.83	1.94281	0.958148	0.00429824	904.439	977.999	1.08133	0.11281	0.738064	547.357	637.905	1.16543	0.220859	0.542836
MSTRG.21922	836.694	377.318	0.450963	-1.14892	0.00416265	248.967	348.793	1.40096	0.486419	0.46132	586.036	605.23	1.03275	0.0464943	0.886524	366.925	371.793	1.01327	0.019014	0.974678	470.501	376.233	0.799645	-0.322569	0.462856	300.131	481.623	1.60471	0.682314	0.10076
MSTRG.14345	84.6898	38.2219	0.451316	-1.14779	0.278124	386.607	570.124	1.47469	0.560408	0.323723	59.3196	66.4873	1.12083	0.164572	0.868682	485.486	701.514	1.44497	0.531044	0.186514	89.4817	50.9266	0.569129	-0.813173	0.41592	232.983	296.837	1.27407	0.349448	0.469694
MSTRG.15993	535.688	242.072	0.451889	-1.14596	0.013808	162.942	91.8917	0.563955	-0.826349	0.373051	263.87	208.262	0.78926	-0.341428	0.461591	60.3024	68.4881	1.13574	0.183638	0.878707	77.9357	170.448	2.18704	1.12898	0.133084	110.896	134.658	1.21427	0.280095	0.68344
Ca_00505	17.3461	7.84038	0.451997	-1.14562	0.677547	23.2774	14.8212	0.636723	-0.651262	0.811733	14.3185	35.1992	2.4583	1.29766	0.386106	12.2649	13.6976	1.11682	0.159391	0.985101	35.6002	15.5898	0.437912	-1.19129	0.497908	11.1913	25.5555	2.28351	1.19126	0.524916
MSTRG.22426	17.3461	7.84038	0.451997	-1.14562	0.677547	12.1447	31.6187	2.60349	1.38045	0.562845	4.091	5.86653	1.43401	0.520053	0.951103	8.1766	29.3521	3.58976	1.84389	0.414104	2.88651	7.27523	2.52043	1.33367	0.826044	4.06957	6.88033	1.69068	0.757602	0.893421
MSTRG.20634	17.3461	7.84038	0.451997	-1.14562	0.677547	5.0603	13.8332	2.73366	1.45084	0.740375	10.2275	15.6441	1.52961	0.613162	0.804238	12.2649	10.7624	0.877498	-0.188533	0.981808	11.546	12.4718	1.08018	0.111276	1	11.1913	11.7949	1.05393	0.0757778	1
Ca_26482	17.3461	7.84038	0.451997	-1.14562	0.677547	5.0603	17.7855	3.51471	1.81341	0.6288	19.4323	13.6886	0.704425	-0.505483	0.810613	9.19867	3.91361	0.425454	-1.23293	0.80943	30.7894	21.8257	0.70887	-0.496407	0.785335	10.1739	10.812	1.06271	0.0877505	1
MSTRG.9237	54.079	24.5012	0.453063	-1.14222	0.395855	40.4824	6.91658	0.170854	-2.54916	0.27535	16.364	22.4884	1.37426	0.458652	0.809842	9.19867	12.7192	1.38272	0.467513	0.907269	26.9407	34.2975	1.27307	0.348315	0.839333	8.13914	12.7778	1.56992	0.650687	0.830641
MSTRG.3167	54.079	24.5012	0.453063	-1.14222	0.395855	61.7357	12.8451	0.208066	-2.26489	0.201453	23.5233	41.0657	1.74575	0.803845	0.533909	12.2649	7.82722	0.63818	-0.647964	0.868946	44.2598	35.3368	0.798396	-0.324823	0.823442	34.5913	23.5897	0.681954	-0.552253	0.706915
MSTRG.8523	687.722	311.655	0.45317	-1.14187	0.007441	1303.53	2365.47	1.81466	0.8597	0.0476957	304.78	835.003	2.73969	1.45401	6.66199e-06	2529.64	2218.04	0.876821	-0.189646	0.494582	625.41	767.017	1.22642	0.294457	0.423126	3044.04	1822.31	0.598647	-0.740222	0.00540747
Ca_02454	36.7329	16.6608	0.453566	-1.14061	0.497451	63.7598	3.95233	0.0619878	-4.01187	0.0517597	0	0	NA	NA	NA	0	1.9568	Inf	Inf	0.943137	0	0	NA	NA	NA	0	0	NA	NA	NA
MSTRG.9377	36.7329	16.6608	0.453566	-1.14061	0.497451	35.4221	23.714	0.669469	-0.578911	0.777013	28.637	12.7108	0.443859	-1.17183	0.482586	6.13245	19.568	3.1909	1.67396	0.564762	33.6759	15.5898	0.462936	-1.11112	0.53737	21.3652	15.7265	0.736077	-0.44207	0.830693
Ca_01543	36.7329	16.6608	0.453566	-1.14061	0.497451	26.3136	25.6902	0.976309	-0.0345909	1	38.8645	58.6653	1.50948	0.594053	0.564594	21.4636	22.5032	1.04844	0.0682429	0.998932	39.4489	37.4155	0.948453	-0.0763511	0.976524	21.3652	38.3333	1.79419	0.843332	0.549526
MSTRG.20685	58.1604	26.4613	0.454971	-1.13615	0.37894	36.4342	80.0347	2.19669	1.13533	0.402656	66.4788	68.4429	1.02954	0.0420052	0.980127	39.8609	117.408	2.94545	1.55849	0.117779	60.6166	51.9659	0.857288	-0.222148	0.8556	29.5044	48.1623	1.63238	0.706976	0.561763
MSTRG.17757	2230.5	1015.33	0.455202	-1.13542	0.000308555	1468.5	911.013	0.62037	-0.6888	0.135715	2003.57	2021.02	1.00871	0.012511	0.955308	973.015	823.814	0.846661	-0.240143	0.494249	2008.05	1858.3	0.925428	-0.111808	0.691473	1775.35	1341.66	0.755719	-0.404079	0.156014
MSTRG.19820	118.362	53.9026	0.455406	-1.13477	0.203439	74.8925	30.6306	0.408994	-1.28985	0.367123	85.9111	96.7978	1.12672	0.172129	0.826151	25.5519	19.568	0.765816	-0.38493	0.86257	76.9735	84.1848	1.09369	0.129198	0.901736	39.6783	31.453	0.792699	-0.335155	0.806018
MSTRG.12452	182.644	83.304	0.4561	-1.13258	0.118444	301.594	318.163	1.05494	0.0771574	0.910368	86.9338	127.108	1.46213	0.548067	0.41903	248.364	388.426	1.56394	0.645181	0.206958	160.682	93.5387	0.582135	-0.780575	0.292549	209.583	208.376	0.994241	-0.00833311	0.997815
MSTRG.775	377.533	172.488	0.456883	-1.1301	0.0331937	325.883	267.771	0.821676	-0.283359	0.670247	229.096	513.321	2.24064	1.16391	0.00226159	415.984	169.264	0.406899	-1.29726	0.0153241	415.657	435.474	1.04768	0.0671948	0.882918	262.487	290.94	1.1084	0.148473	0.759122
MSTRG.22029	105.097	48.0223	0.456934	-1.12994	0.232305	188.243	175.879	0.934317	-0.0980163	0.908396	117.616	348.081	2.95946	1.56533	0.000956283	143.09	128.171	0.895732	-0.158862	0.840186	197.245	190.195	0.964261	-0.0525044	0.940038	117	161.196	1.37775	0.462309	0.468606
MSTRG.1342	42.8551	19.601	0.457378	-1.12854	0.461589	14.1688	16.7974	1.18552	0.245517	0.955462	28.637	22.4884	0.78529	-0.348703	0.83101	7.15452	36.2009	5.05986	2.3391	0.2646	27.9029	34.2975	1.22917	0.297689	0.864468	21.3652	13.7607	0.644068	-0.634716	0.754021
MSTRG.9724	21.4275	9.80048	0.457378	-1.12854	0.633749	1.01206	2.96425	2.92893	1.55037	0.957326	17.3868	6.84429	0.393649	-1.34502	0.56891	0	2.93521	Inf	Inf	0.877349	15.3947	15.5898	1.01267	0.0181665	1	0	5.89743	Inf	Inf	0.592101
MSTRG.6763	42.8551	19.601	0.457378	-1.12854	0.461589	16.193	47.428	2.92893	1.55037	0.414905	37.8418	31.2882	0.826815	-0.274363	0.841766	36.7947	32.2873	0.877498	-0.188533	0.919991	30.7894	31.1796	1.01267	0.0181665	1	45.7827	36.3675	0.79435	-0.332153	0.789782
MSTRG.21327	21.4275	9.80048	0.457378	-1.12854	0.633749	31.3739	0	0	-Inf	0.0928512	0	8.7998	Inf	Inf	0.394573	2.04415	0	0	-Inf	0.935512	0	2.07864	Inf	Inf	0.926531	9.15653	12.7778	1.39548	0.480762	0.880287
MSTRG.8109	323.454	147.987	0.457522	-1.12809	0.0457817	606.224	911.013	1.50277	0.58762	0.243993	228.073	341.237	1.49617	0.581273	0.170589	1156.99	1073.31	0.927673	-0.108312	0.744147	393.527	315.953	0.802874	-0.316754	0.501638	1005.18	689.999	0.686441	-0.542793	0.0964426
MSTRG.1943	87.7508	40.182	0.45791	-1.12687	0.276929	35.4221	38.5352	1.08789	0.121528	0.960105	31.7053	90.9312	2.86801	1.52005	0.0946228	69.5011	55.7689	0.802418	-0.317574	0.783487	80.8222	72.7523	0.900153	-0.151759	0.885584	43.7479	32.4359	0.741427	-0.431624	0.73415
MSTRG.3071	44.8958	20.581	0.458417	-1.12527	0.450611	0	14.8212	Inf	Inf	0.366836	30.6825	41.0657	1.33841	0.420517	0.740002	67.4569	0	0	-Inf	0.00131952	30.7894	0	0	-Inf	0.0476109	10.1739	5.89743	0.579661	-0.786719	0.830458
MSTRG.6357	23.4682	10.7805	0.459366	-1.12228	0.614112	23.2774	8.89275	0.382034	-1.38823	0.635274	21.4778	21.5106	1.00153	0.00220423	1	14.309	8.80562	0.615388	-0.700432	0.836801	19.2434	24.9436	1.29622	0.37431	0.862174	16.2783	23.5897	1.44915	0.535209	0.778
MSTRG.7625	539.77	247.952	0.459366	-1.12228	0.0153629	1619.3	5411.73	3.34203	1.74072	2.8843e-05	226.028	459.545	2.03313	1.0237	0.0092084	2702.37	3328.52	1.23171	0.300659	0.259443	575.377	611.119	1.06212	0.0869465	0.826062	2074.46	1486.15	0.716403	-0.481157	0.0838229
MSTRG.12059	2600.89	1197.62	0.460464	-1.11884	0.000255956	3947.04	4759.6	1.20587	0.27007	0.498705	2165.16	1534.1	0.708537	-0.497086	0.0212467	4237.52	5644.4	1.33201	0.4136	0.0984162	2051.34	1615.1	0.787338	-0.344945	0.224215	4712.56	2789.48	0.591925	-0.756514	0.00280283
MSTRG.14682	25.509	11.7606	0.461037	-1.11705	0.59572	117.399	122.522	1.04364	0.0616244	0.957547	24.546	37.1547	1.51367	0.598055	0.657877	137.98	227.968	1.65218	0.724369	0.266659	39.4489	19.7471	0.500573	-0.998349	0.536445	67.1479	38.3333	0.570878	-0.808745	0.430057
MSTRG.4722	229.581	105.845	0.461037	-1.11705	0.0871809	52.6271	121.534	2.30935	1.20748	0.276891	181.027	178.929	0.988412	-0.0168157	0.986356	210.547	205.464	0.975858	-0.0352566	0.962673	273.256	284.773	1.04215	0.0595608	0.915398	217.722	288.974	1.32726	0.408452	0.405821
MSTRG.16356	5081.39	2344.27	0.461345	-1.11608	6.72675e-05	10205.6	9286.99	0.909988	-0.13608	0.723916	2234.71	2607.67	1.16689	0.222675	0.27107	7781.06	10625.4	1.36555	0.449485	0.0586611	2286.11	2230.38	0.97562	-0.0356089	0.897634	12677.7	8670.2	0.683892	-0.548159	0.0201924
MSTRG.4487	208.153	96.0447	0.461413	-1.11587	0.101876	109.303	75.0943	0.687032	-0.541551	0.617154	123.753	159.374	1.28784	0.364955	0.538781	77.6777	135.019	1.7382	0.797595	0.345763	178.963	204.746	1.14406	0.194169	0.756247	154.644	142.521	0.92161	-0.117771	0.857987
MSTRG.6419	420.388	194.049	0.461596	-1.1153	0.0281104	637.598	787.502	1.23511	0.304637	0.551825	246.483	401.857	1.63037	0.705195	0.0784512	960.75	1582.08	1.64671	0.719585	0.0241147	422.392	444.828	1.05312	0.0746657	0.8683	1060.12	859.059	0.810339	-0.303403	0.337564
Ca_04202	82.649	38.2219	0.46246	-1.1126	0.297167	31.3739	43.4757	1.38573	0.470644	0.792754	41.9328	40.088	0.956005	-0.06491	0.977708	13.287	25.4385	1.91454	0.936998	0.674374	75.0492	70.6737	0.941698	-0.0866635	0.943808	46.8001	84.5298	1.80619	0.85295	0.350728
Ca_12369	27.5497	12.7406	0.46246	-1.1126	0.578423	0	6.91658	Inf	Inf	0.682867	3.06825	9.77755	3.18668	1.67206	0.661782	0	0	NA	NA	NA	13.4704	0	0	-Inf	0.304086	0	0.982905	Inf	Inf	1
MSTRG.17916	114.28	52.9226	0.463095	-1.11062	0.219846	69.8322	53.3565	0.764068	-0.388228	0.774317	85.9111	93.8645	1.09258	0.127735	0.876272	25.5519	31.3089	1.22531	0.293142	0.881671	33.6759	46.7693	1.38881	0.473846	0.733501	22.3826	19.6581	0.878274	-0.187257	0.9403
MSTRG.948	57.1401	26.4613	0.463095	-1.11062	0.392902	14.1688	46.4399	3.27761	1.71264	0.382839	35.7963	31.2882	0.874062	-0.194193	0.898301	38.8388	42.0713	1.08323	0.115336	0.952719	66.3897	22.865	0.344406	-1.53782	0.230164	22.3826	21.6239	0.966102	-0.049753	1
MSTRG.17702	729.556	338.116	0.463455	-1.1095	0.00782601	586.995	422.9	0.720448	-0.473033	0.39755	654.561	655.096	1.00082	0.00117922	1	304.578	370.814	1.21747	0.283884	0.571132	377.17	488.48	1.29512	0.373083	0.391137	342.861	357.777	1.0435	0.0614368	0.893353
MSTRG.274	3768.18	1746.44	0.463471	-1.10945	0.000128063	5555.2	5723.97	1.03038	0.0431764	0.913	2475.06	3520.9	1.42255	0.508481	0.00867597	6216.26	5192.38	0.83529	-0.259651	0.292203	4315.33	2889.31	0.669545	-0.578747	0.0228078	8454.53	5346.02	0.632326	-0.66126	0.00613842
MSTRG.8533	29.5904	13.7207	0.463686	-1.10878	0.5621	13.1568	29.6425	2.25302	1.17186	0.629052	50.1148	41.0657	0.819433	-0.287302	0.800021	83.8101	86.0994	1.02731	0.038878	0.981022	19.2434	35.3368	1.83631	0.876811	0.605985	19.3305	31.453	1.62712	0.702319	0.654716
MSTRG.17980	238.764	110.745	0.463828	-1.10834	0.0839122	247.955	405.114	1.63382	0.708251	0.268779	163.64	152.53	0.932105	-0.101436	0.865931	206.459	446.151	2.16097	1.11168	0.029085	174.153	154.858	0.889211	-0.169401	0.803127	379.487	256.538	0.676012	-0.564879	0.207656
MSTRG.19203	120.402	55.8627	0.463967	-1.10791	0.20902	339.04	284.568	0.839334	-0.252683	0.6997	32.728	35.1992	1.07551	0.105015	0.95761	144.113	268.082	1.86023	0.895479	0.147705	94.2926	115.364	1.22347	0.290982	0.727142	304.2	192.649	0.633297	-0.659045	0.182283
MSTRG.2585	331.617	153.867	0.463992	-1.10783	0.0470162	2116.22	3177.68	1.50158	0.586483	0.158218	189.209	308.971	1.63296	0.707489	0.116484	5203.38	9783.04	1.88013	0.910833	0.000173809	494.555	202.667	0.409797	-1.28702	0.00717816	2648.27	2062.13	0.778671	-0.360914	0.175412
Ca_02926	31.6311	14.7007	0.464755	-1.10546	0.546649	24.2895	15.8093	0.650872	-0.619553	0.815117	23.5233	19.5551	0.831309	-0.266544	0.89428	17.3753	20.5464	1.18251	0.241853	0.935554	9.62169	16.6291	1.72829	0.789348	0.780637	14.2435	12.7778	0.897094	-0.156668	0.980415
Ca_23066	31.6311	14.7007	0.464755	-1.10546	0.546649	22.2653	17.7855	0.798798	-0.324098	0.913929	39.8873	30.3104	0.759901	-0.396116	0.759087	15.3311	19.568	1.27636	0.352036	0.900572	21.1677	18.7077	0.883786	-0.178231	0.955353	23.4	32.4359	1.38615	0.471079	0.758779
MSTRG.9204	918.323	427.301	0.465306	-1.10375	0.00447375	1954.29	2134.26	1.09209	0.127092	0.766203	301.712	467.367	1.54905	0.631386	0.0897373	1860.18	2551.67	1.37174	0.456004	0.105185	461.841	497.834	1.07793	0.108267	0.799521	2383.75	1759.4	0.73808	-0.43815	0.106569
MSTRG.15160	301.006	140.147	0.465595	-1.10285	0.057356	307.666	498.982	1.62183	0.697621	0.243429	171.822	189.684	1.10396	0.142685	0.793239	570.318	746.521	1.30896	0.388416	0.316569	249.202	122.64	0.49213	-1.02289	0.100271	410.009	220.171	0.53699	-0.897034	0.0467659
MSTRG.3481	33.6718	15.6808	0.465694	-1.10255	0.531983	13.1568	15.8093	1.20161	0.264969	0.953659	18.4095	10.7553	0.584225	-0.775403	0.720443	12.2649	19.568	1.59545	0.673964	0.799131	12.5082	13.5111	1.08018	0.111276	0.999903	34.5913	28.5042	0.824028	-0.279235	0.854797
MSTRG.22285	5037.51	2347.21	0.465947	-1.10176	8.36754e-05	8058.03	8382.9	1.04032	0.0570228	0.88317	2251.08	2944.02	1.30783	0.387174	0.0520261	5693.98	8924.98	1.56744	0.648412	0.00739795	2840.32	2526.58	0.889541	-0.168867	0.523908	9235.89	7152.6	0.774435	-0.368784	0.121902
MSTRG.6662	6223.17	2911.72	0.467884	-1.09578	6.56692e-05	10137.8	18474.2	1.82231	0.865765	0.024174	2995.64	3578.58	1.1946	0.256525	0.177328	22275.1	29763	1.33616	0.418088	0.066439	5748.96	3785.2	0.658415	-0.602932	0.0142969	14457.1	10830.6	0.749154	-0.416666	0.0753091
MSTRG.19532	39.794	18.6209	0.467933	-1.09563	0.492029	11.1327	4.94042	0.443777	-1.17209	0.819192	31.7053	21.5106	0.678455	-0.559675	0.707026	0	4.89201	Inf	Inf	0.745089	40.4111	95.6173	2.36612	1.24252	0.2216	0	0	NA	NA	NA
MSTRG.2384	85.7101	40.182	0.468812	-1.09292	0.295525	111.327	88.9275	0.798798	-0.324098	0.759322	43.9783	66.4873	1.51182	0.596288	0.535228	190.106	90.9914	0.478635	-1.063	0.150733	159.72	71.713	0.448992	-1.15524	0.1381	65.1131	84.5298	1.2982	0.376512	0.666637
MSTRG.8375	85.7101	40.182	0.468812	-1.09292	0.295525	34.4101	31.6187	0.918879	-0.122054	0.964335	47.0465	28.3549	0.602699	-0.730491	0.53709	11.2428	9.78402	0.870246	-0.200505	0.982832	55.8058	50.9266	0.912568	-0.131995	0.924631	36.6261	28.5042	0.778249	-0.361697	0.800533
MSTRG.824	173.461	81.344	0.468947	-1.0925	0.139513	230.75	268.759	1.16472	0.219982	0.757878	171.822	171.107	0.995839	-0.00601628	1	240.188	343.419	1.4298	0.515809	0.330789	198.207	115.364	0.58204	-0.780809	0.24477	284.87	234.914	0.824637	-0.278169	0.569275
Ca_12485	87.7508	41.162	0.469078	-1.0921	0.289978	30.3618	16.7974	0.553242	-0.854019	0.711011	63.4106	51.821	0.81723	-0.291186	0.766357	17.3753	20.5464	1.18251	0.241853	0.935554	84.6709	80.0275	0.94516	-0.0813692	0.943003	68.1653	36.3675	0.533519	-0.906389	0.378062
MSTRG.17202	43.8754	20.581	0.469078	-1.0921	0.468235	31.3739	29.6425	0.944815	-0.0818967	0.984905	10.2275	18.5773	1.81641	0.861089	0.690835	3.06622	6.84881	2.23363	1.15939	0.867458	2.88651	20.7864	7.20122	2.84824	0.344093	16.2783	11.7949	0.724576	-0.464791	0.85619
MSTRG.13426	43.8754	20.581	0.469078	-1.0921	0.468235	14.1688	16.7974	1.18552	0.245517	0.955462	30.6825	33.2437	1.08347	0.115662	0.953707	14.309	5.87041	0.410259	-1.28539	0.713744	17.319	34.2975	1.98034	0.985745	0.57357	20.3479	13.7607	0.676271	-0.564326	0.788719
MSTRG.5100	490.792	230.311	0.469264	-1.09153	0.0223659	656.827	894.215	1.36142	0.445108	0.374863	413.191	315.815	0.764331	-0.387731	0.308677	1007.77	873.713	0.86698	-0.205929	0.5526	478.198	312.835	0.654195	-0.612206	0.173942	661.305	770.597	1.16527	0.220661	0.519807
Ca_14105	47.9569	22.5411	0.470029	-1.08918	0.446335	34.4101	25.6902	0.746589	-0.421614	0.840014	42.9555	34.2214	0.796671	-0.327944	0.791794	48.0375	23.4816	0.488819	-1.03263	0.495353	34.6381	58.2018	1.68028	0.748706	0.54954	33.574	26.5384	0.790447	-0.33926	0.824018
MSTRG.16495	268.354	126.426	0.471117	-1.08584	0.0741131	169.014	303.342	1.79477	0.8438	0.241098	182.05	139.819	0.768026	-0.380772	0.49368	310.711	230.903	0.743144	-0.428286	0.434577	168.38	107.05	0.635765	-0.653435	0.360048	249.261	231.966	0.930612	-0.103748	0.842962
MSTRG.15738	54.079	25.4812	0.471185	-1.08563	0.416509	48.5789	82.999	1.70854	0.772764	0.544615	31.7053	36.1769	1.14104	0.190347	0.900041	56.2141	48.9201	0.870246	-0.200505	0.88253	54.8436	50.9266	0.928578	-0.106904	0.943063	48.8348	50.1281	1.02648	0.0377098	0.993284
MSTRG.13554	284.68	134.267	0.47164	-1.08424	0.0673975	478.705	462.423	0.965988	-0.0499226	0.933959	207.618	310.926	1.49758	0.582637	0.187869	663.327	331.678	0.500023	-0.999935	0.0202779	372.359	254.633	0.683837	-0.548276	0.267301	504.627	449.187	0.890138	-0.167899	0.667916
MSTRG.4912	874.447	412.6	0.471841	-1.08363	0.00586448	650.755	761.812	1.17066	0.227321	0.658301	802.86	710.828	0.88537	-0.175647	0.538849	363.859	713.255	1.96025	0.97104	0.0202988	520.533	557.075	1.0702	0.0978803	0.810773	528.027	492.435	0.932595	-0.100677	0.794621
MSTRG.19024	126.524	59.7829	0.472501	-1.08161	0.207456	45.5427	46.4399	1.0197	0.0281448	1	71.5926	54.7543	0.764804	-0.386838	0.670626	15.3311	12.7192	0.829634	-0.269453	0.945844	54.8436	23.9043	0.435863	-1.19805	0.380652	12.2087	26.5384	2.17373	1.12017	0.537159
MSTRG.20870	460.182	217.571	0.472793	-1.08072	0.0270832	110.315	121.534	1.10171	0.139739	0.892959	54.2058	58.6653	1.08227	0.11406	0.922085	9.19867	0	0	-Inf	0.494204	283.84	225.532	0.794575	-0.331744	0.54052	120.052	138.59	1.15441	0.207155	0.760355
MSTRG.15812	70.4047	33.3216	0.473287	-1.07921	0.350722	49.591	22.7259	0.458267	-1.12574	0.522331	83.8656	48.8878	0.58293	-0.778606	0.367703	25.5519	56.7473	2.22087	1.15112	0.410419	67.3518	88.3421	1.31165	0.391384	0.684801	40.6957	40.2991	0.990254	-0.0141291	1
MSTRG.17214	70.4047	33.3216	0.473287	-1.07921	0.350722	230.75	230.223	0.997719	-0.00329481	1	22.5005	22.4884	0.99946	-0.000779633	1	68.479	158.501	2.31459	1.21076	0.141135	34.6381	0	0	-Inf	0.0314707	331.67	96.3247	0.290423	-1.78377	0.000938557
MSTRG.6977	258.151	122.506	0.474552	-1.07536	0.0815916	535.38	820.109	1.53183	0.615253	0.234904	168.754	202.395	1.19935	0.262255	0.616452	845.256	1132.01	1.33925	0.421428	0.216493	254.013	183.959	0.724214	-0.465513	0.419981	750.836	659.529	0.878393	-0.187061	0.587495
MSTRG.5834	255.09	121.526	0.476405	-1.06974	0.0845947	109.303	160.069	1.46446	0.550372	0.54414	189.209	188.707	0.997346	-0.00383439	1	109.362	123.279	1.12725	0.172811	0.839196	184.736	125.758	0.68074	-0.554823	0.411217	113.948	112.051	0.983354	-0.0242179	0.986607
MSTRG.2963	2075.41	989.848	0.476941	-1.06812	0.000771702	1949.23	2075.96	1.06502	0.0908775	0.832298	1979.02	1567.34	0.791977	-0.336469	0.122696	2641.04	2617.23	0.990982	-0.0130688	0.963261	2658.47	1563.14	0.587982	-0.766155	0.00570455	2557.73	1943.2	0.759739	-0.396425	0.139261
MSTRG.6337	1107.09	529.226	0.478034	-1.06482	0.00372096	4714.18	7501.53	1.59127	0.670178	0.0883727	721.039	1051.09	1.45774	0.543732	0.0434633	11849.9	7130.59	0.601741	-0.732785	0.00208105	1526	613.198	0.401834	-1.31533	5.95417e-05	8105.57	4604.91	0.568117	-0.815741	0.000790056
MSTRG.8855	675.477	323.416	0.478796	-1.06252	0.0126189	1332.88	1469.28	1.10233	0.140558	0.754845	501.148	619.897	1.23695	0.306791	0.336467	1279.64	1891.25	1.47796	0.563605	0.0618593	731.248	568.507	0.777448	-0.363183	0.333982	1203.58	1204.06	1.0004	0.00057864	1
MSTRG.7024	3393.71	1627.86	0.479669	-1.05989	0.0002971	3563.46	3745.82	1.05117	0.0720023	0.858986	2745.06	2595.94	0.945676	-0.0805828	0.685284	4830.33	5073.01	1.05024	0.0707227	0.777814	3331.99	2617	0.785418	-0.348468	0.181181	4363.6	3301.58	0.756618	-0.402363	0.109845
Ca_18757	2.04072	0.980048	0.480247	-1.05815	0.995989	4.04824	0.988083	0.244077	-2.03459	0.906326	2.0455	3.91102	1.91201	0.93509	0.937146	1.02207	0.978402	0.95727	-0.0630016	1	0.962169	1.03932	1.08018	0.111276	1	1.01739	0.982905	0.966102	-0.049753	1
Ca_01341	22.4479	10.7805	0.480247	-1.05815	0.642323	13.1568	3.95233	0.300403	-1.73503	0.712724	6.13651	17.5996	2.86801	1.52005	0.525632	4.0883	4.89201	1.19659	0.258926	1	19.2434	11.4325	0.594101	-0.751221	0.767726	13.2261	9.82905	0.743155	-0.428265	0.892469
Ca_26910	8.16287	3.92019	0.480247	-1.05815	0.839266	3.03618	0.988083	0.325436	-1.61955	0.952543	6.13651	3.91102	0.637337	-0.649872	0.922247	1.02207	0.978402	0.95727	-0.0630016	1	5.77301	3.11796	0.540092	-0.888724	0.914333	2.03479	1.96581	0.966102	-0.049753	1
MSTRG.22433	6.12215	2.94014	0.480247	-1.05815	0.882744	20.2412	7.90467	0.390523	-1.35652	0.673606	73.6381	59.6431	0.809949	-0.304098	0.734408	25.5519	62.6177	2.45061	1.29314	0.337034	0.962169	1.03932	1.08018	0.111276	1	1.01739	1.96581	1.9322	0.950247	1
Ca_13804	2.04072	0.980048	0.480247	-1.05815	0.995989	6.07236	2.96425	0.488154	-1.03459	0.915786	7.15926	1.95551	0.273144	-1.87226	0.716099	4.0883	3.91361	0.95727	-0.0630016	1	3.84868	3.11796	0.810137	-0.303762	1	3.05218	1.96581	0.644068	-0.634716	0.993691
Ca_26749	2.04072	0.980048	0.480247	-1.05815	0.995989	2.02412	0.988083	0.488154	-1.03459	0.998317	2.0455	0.977755	0.478002	-1.06491	0.994253	2.04415	0.978402	0.478635	-1.063	0.996136	0.962169	1.03932	1.08018	0.111276	1	1.01739	0.982905	0.966102	-0.049753	1
Ca_18117	14.285	6.86033	0.480247	-1.05815	0.738392	6.07236	2.96425	0.488154	-1.03459	0.915786	7.15926	6.84429	0.956005	-0.06491	1	5.11037	0	0	-Inf	0.726268	8.65952	6.23591	0.720122	-0.473687	0.93671	6.10436	1.96581	0.322034	-1.63472	0.791841
Ca_07186	8.16287	3.92019	0.480247	-1.05815	0.839266	4.04824	1.97617	0.488154	-1.03459	0.954186	1.02275	0.977755	0.956005	-0.06491	1	5.11037	0.978402	0.191454	-2.38493	0.823986	4.81084	2.07864	0.432073	-1.21065	0.904392	2.03479	2.94871	1.44915	0.535209	1
Ca_24145	2.04072	0.980048	0.480247	-1.05815	0.995989	2.02412	0.988083	0.488154	-1.03459	0.998317	2.0455	1.95551	0.956005	-0.06491	1	1.02207	3.91361	3.82908	1.937	0.894635	0.962169	1.03932	1.08018	0.111276	1	1.01739	0	0	-Inf	0.998424
Ca_24321	2.04072	0.980048	0.480247	-1.05815	0.995989	2.02412	0.988083	0.488154	-1.03459	0.998317	2.0455	2.93327	1.43401	0.520053	1	1.02207	0.978402	0.95727	-0.0630016	1	1.92434	1.03932	0.540092	-0.888724	1	2.03479	1.96581	0.966102	-0.049753	1
MSTRG.20465	22.4479	10.7805	0.480247	-1.05815	0.642323	80.9648	39.5233	0.488154	-1.03459	0.43725	25.5688	77.2427	3.02098	1.59501	0.110763	57.2362	34.2441	0.598294	-0.741074	0.575816	79.86	57.1625	0.715784	-0.482404	0.638029	62.0609	61.923	0.997777	-0.00321045	1
MSTRG.15470	83.6694	40.182	0.480247	-1.05815	0.315146	42.5065	21.7378	0.5114	-0.967477	0.608799	69.5471	81.1537	1.16689	0.222667	0.794923	8.1766	10.7624	1.31625	0.39643	0.938634	73.1248	67.5557	0.923841	-0.114284	0.922601	43.7479	38.3333	0.876232	-0.190616	0.888926
Ca_24879	6.12215	2.94014	0.480247	-1.05815	0.882744	5.0603	2.96425	0.585785	-0.771557	0.955544	5.11376	3.91102	0.764804	-0.386838	0.98669	5.11037	2.93521	0.574362	-0.799967	0.941495	5.77301	5.19659	0.900153	-0.151759	1	5.08696	4.91452	0.966102	-0.049753	1
Ca_03111	4.08143	1.9601	0.480247	-1.05815	0.934081	5.0603	2.96425	0.585785	-0.771557	0.955544	0	0	NA	NA	NA	0	7.82722	Inf	Inf	0.569815	0.962169	0	0	-Inf	1	2.03479	1.96581	0.966102	-0.049753	1
Ca_13446	14.285	6.86033	0.480247	-1.05815	0.738392	13.1568	7.90467	0.600805	-0.735031	0.865744	10.2275	15.6441	1.52961	0.613162	0.804238	10.2207	7.82722	0.765816	-0.38493	0.944994	10.5839	16.6291	1.57118	0.651844	0.81846	15.2609	12.7778	0.837288	-0.256204	0.938643
Ca_09958	30.6108	14.7007	0.480247	-1.05815	0.569813	11.1327	6.91658	0.621287	-0.686668	0.893389	17.3868	8.7998	0.50612	-0.982448	0.666845	4.0883	4.89201	1.19659	0.258926	1	10.5839	9.35387	0.883786	-0.178231	0.990885	4.06957	22.6068	5.55508	2.47381	0.2941
Ca_16495	2.04072	0.980048	0.480247	-1.05815	0.995989	3.03618	1.97617	0.650872	-0.619553	0.997363	2.0455	0	0	-Inf	0.905887	0	0	NA	NA	NA	0	0	NA	NA	NA	3.05218	2.94871	0.966102	-0.049753	1
Ca_26145	26.5293	12.7406	0.480247	-1.05815	0.603868	15.1809	9.88083	0.650872	-0.619553	0.872387	14.3185	25.4216	1.77544	0.828175	0.634787	5.11037	5.87041	1.14872	0.200033	1	25.9786	10.3932	0.400068	-1.32168	0.543825	6.10436	10.812	1.77119	0.824716	0.812315
Ca_19057	8.16287	3.92019	0.480247	-1.05815	0.839266	7.08442	4.94042	0.697363	-0.520018	0.957663	4.091	3.91102	0.956005	-0.06491	1	4.0883	2.93521	0.717953	-0.478039	0.992157	2.88651	6.23591	2.16037	1.11128	0.876925	5.08696	2.94871	0.579661	-0.786719	0.926234
MSTRG.17431	81.6287	39.2019	0.480247	-1.05815	0.321359	38.4583	27.6663	0.719385	-0.475164	0.80604	56.2513	43.999	0.782186	-0.354417	0.734995	20.4415	10.7624	0.526499	-0.925498	0.720816	33.6759	45.73	1.35794	0.441424	0.754362	46.8001	30.47	0.651069	-0.619119	0.614322
MSTRG.15317	2.04072	0.980048	0.480247	-1.05815	0.995989	4.04824	2.96425	0.732231	-0.449628	0.996505	0	0.977755	Inf	Inf	1	1.02207	0	0	-Inf	0.998589	0.962169	1.03932	1.08018	0.111276	1	0	0.982905	Inf	Inf	1
Ca_09273	22.4479	10.7805	0.480247	-1.05815	0.642323	9.10854	6.91658	0.759351	-0.397161	0.959226	0	0	NA	NA	NA	0	0	NA	NA	NA	9.62169	14.5505	1.51226	0.596703	0.851814	10.1739	8.84614	0.869492	-0.201756	0.984107
Ca_13695	8.16287	3.92019	0.480247	-1.05815	0.839266	6.07236	4.94042	0.81359	-0.297625	0.99501	10.2275	5.86653	0.573603	-0.801876	0.818782	13.287	8.80562	0.662726	-0.593516	0.871821	6.73518	7.27523	1.08018	0.111276	1	3.05218	6.88033	2.25424	1.17264	0.826928
Ca_19203	8.16287	3.92019	0.480247	-1.05815	0.839266	13.1568	10.8689	0.826107	-0.275599	0.961323	10.2275	13.6886	1.33841	0.420517	0.887068	5.11037	7.82722	1.53163	0.61507	0.924904	7.69735	7.27523	0.94516	-0.0813692	1	6.10436	11.7949	1.9322	0.950247	0.76752
Ca_19434	2.04072	0.980048	0.480247	-1.05815	0.995989	1.01206	0.988083	0.976309	-0.0345909	1	3.06825	0.977755	0.318668	-1.64987	0.912279	6.13245	0.978402	0.159545	-2.64796	0.768843	4.81084	2.07864	0.432073	-1.21065	0.904392	1.01739	0.982905	0.966102	-0.049753	1
Ca_22904	2.04072	0.980048	0.480247	-1.05815	0.995989	1.01206	0.988083	0.976309	-0.0345909	1	2.0455	0.977755	0.478002	-1.06491	0.994253	0	0	NA	NA	NA	0	1.03932	Inf	Inf	0.997267	0	0	NA	NA	NA
Ca_20073	6.12215	2.94014	0.480247	-1.05815	0.882744	6.07236	5.9285	0.976309	-0.0345909	1	7.15926	6.84429	0.956005	-0.06491	1	2.04415	2.93521	1.43591	0.521961	1	4.81084	8.31455	1.72829	0.789348	0.882639	5.08696	7.86324	1.54576	0.628319	0.901198
Ca_22101	4.08143	1.9601	0.480247	-1.05815	0.934081	1.01206	0.988083	0.976309	-0.0345909	1	2.0455	1.95551	0.956005	-0.06491	1	3.06622	1.9568	0.63818	-0.647964	0.994021	2.88651	2.07864	0.720122	-0.473687	1	1.01739	0.982905	0.966102	-0.049753	1
Ca_28227	2.04072	0.980048	0.480247	-1.05815	0.995989	1.01206	0.988083	0.976309	-0.0345909	1	1.02275	0.977755	0.956005	-0.06491	1	1.02207	0.978402	0.95727	-0.0630016	1	0.962169	1.03932	1.08018	0.111276	1	1.01739	0.982905	0.966102	-0.049753	1
Ca_23554	2.04072	0.980048	0.480247	-1.05815	0.995989	2.02412	1.97617	0.976309	-0.0345909	1	2.0455	1.95551	0.956005	-0.06491	1	2.04415	1.9568	0.95727	-0.0630016	1	0.962169	2.07864	2.16037	1.11128	0.992579	2.03479	1.96581	0.966102	-0.049753	1
MSTRG.2704	2.04072	0.980048	0.480247	-1.05815	0.995989	1.01206	0.988083	0.976309	-0.0345909	1	2.0455	1.95551	0.956005	-0.06491	1	1.02207	0.978402	0.95727	-0.0630016	1	0.962169	2.07864	2.16037	1.11128	0.992579	1.01739	2.94871	2.89831	1.53521	0.92988
Ca_27825	2.04072	0.980048	0.480247	-1.05815	0.995989	1.01206	0.988083	0.976309	-0.0345909	1	1.02275	1.95551	1.91201	0.93509	1	1.02207	0.978402	0.95727	-0.0630016	1	0.962169	1.03932	1.08018	0.111276	1	1.01739	0.982905	0.966102	-0.049753	1
Ca_21417	2.04072	0.980048	0.480247	-1.05815	0.995989	1.01206	0.988083	0.976309	-0.0345909	1	1.02275	1.95551	1.91201	0.93509	1	0	0.978402	Inf	Inf	1	1.92434	3.11796	1.62027	0.696238	0.988583	1.01739	0	0	-Inf	0.998424
MSTRG.19306	2.04072	0.980048	0.480247	-1.05815	0.995989	1.01206	0.988083	0.976309	-0.0345909	1	1.02275	0	0	-Inf	0.997815	2.04415	0.978402	0.478635	-1.063	0.996136	1.92434	2.07864	1.08018	0.111276	1	0	1.96581	Inf	Inf	0.920401
Ca_15497	2.04072	0.980048	0.480247	-1.05815	0.995989	1.01206	0.988083	0.976309	-0.0345909	1	0	0	NA	NA	NA	1.02207	1.9568	1.91454	0.936998	1	0	0	NA	NA	NA	0	1.96581	Inf	Inf	0.920401
MSTRG.21436	2.04072	0.980048	0.480247	-1.05815	0.995989	1.01206	0.988083	0.976309	-0.0345909	1	0	0	NA	NA	NA	0	0	NA	NA	NA	1.92434	0	0	-Inf	0.941158	0	0	NA	NA	NA
MSTRG.15717	26.5293	12.7406	0.480247	-1.05815	0.603868	19.2291	19.7617	1.02769	0.0394096	1	27.6143	26.3994	0.956005	-0.06491	0.993082	23.5077	19.568	0.832409	-0.264635	0.917195	32.7137	4.15727	0.12708	-2.97619	0.1914	22.3826	11.7949	0.526965	-0.924222	0.641692
MSTRG.12172	16.3257	7.84038	0.480247	-1.05815	0.711295	35.4221	39.5233	1.11578	0.158054	0.941824	12.273	18.5773	1.51367	0.598055	0.782277	26.5739	30.3305	1.14136	0.190755	0.931378	23.0921	15.5898	0.675114	-0.566796	0.798926	43.7479	31.453	0.718959	-0.476018	0.707868
MSTRG.13591	24.4886	11.7606	0.480247	-1.05815	0.622476	20.2412	22.7259	1.12275	0.167043	0.964359	10.2275	10.7553	1.05161	0.0725936	1	45.9934	27.3953	0.595635	-0.7475	0.619371	21.1677	15.5898	0.736488	-0.441265	0.855065	49.8522	24.5726	0.492909	-1.02061	0.408572
MSTRG.5634	40.8143	19.601	0.480247	-1.05815	0.498735	11.1327	12.8451	1.15382	0.206417	0.978637	26.5915	52.7988	1.98555	0.989538	0.386222	11.2428	13.6976	1.21834	0.284922	0.949019	26.9407	24.9436	0.925871	-0.111117	0.972861	30.5218	7.86324	0.257627	-1.95664	0.285822
MSTRG.12994	8.16287	3.92019	0.480247	-1.05815	0.839266	20.2412	23.714	1.17157	0.228443	0.941197	12.273	12.7108	1.03567	0.0505672	1	8.1766	10.7624	1.31625	0.39643	0.938634	12.5082	9.35387	0.747819	-0.419239	0.916082	16.2783	8.84614	0.543432	-0.879828	0.722674
Ca_09592	8.16287	3.92019	0.480247	-1.05815	0.839266	5.0603	5.9285	1.17157	0.228443	1	2.0455	8.7998	4.30202	2.10502	0.632656	7.15452	6.84881	0.95727	-0.0630016	1	1.92434	6.23591	3.24055	1.69624	0.8174	9.15653	11.7949	1.28814	0.365284	0.923799
MSTRG.20832	63.2622	30.3815	0.480247	-1.05815	0.386463	24.2895	29.6425	1.22039	0.287337	0.905219	45.001	49.8655	1.1081	0.148084	0.905271	65.4128	51.8553	0.79274	-0.335081	0.779446	66.3897	61.3198	0.923635	-0.114606	0.927629	41.7131	59.9572	1.43737	0.523432	0.621904
MSTRG.7982	38.7736	18.6209	0.480247	-1.05815	0.511626	22.2653	28.6544	1.28695	0.363958	0.879718	42.9555	32.2659	0.751147	-0.412833	0.737367	21.4636	27.3953	1.27636	0.352036	0.868815	53.8815	51.9659	0.964449	-0.0522229	0.982177	16.2783	34.4017	2.11335	1.07953	0.483607
Ca_20200	6.12215	2.94014	0.480247	-1.05815	0.882744	6.07236	7.90467	1.30174	0.380447	0.970502	5.11376	9.77755	1.91201	0.93509	0.797159	3.06622	2.93521	0.95727	-0.0630016	1	6.73518	6.23591	0.925871	-0.111117	1	1.01739	0	0	-Inf	0.998424
MSTRG.7857	48.9772	23.5211	0.480247	-1.05815	0.45235	56.6754	74.1062	1.30756	0.386873	0.767857	20.455	22.4884	1.09941	0.136724	0.963186	37.8168	47.9417	1.26774	0.342255	0.813059	90.4439	73.7916	0.815883	-0.293566	0.75774	84.4436	103.205	1.22218	0.289453	0.712772
Ca_20071	10.2036	4.90024	0.480247	-1.05815	0.801568	5.0603	6.91658	1.36683	0.450836	0.968406	8.18201	12.7108	1.55351	0.63553	0.828992	7.15452	5.87041	0.820517	-0.285394	0.987564	9.62169	6.23591	0.64811	-0.62569	0.895787	4.06957	5.89743	1.44915	0.535209	0.950019
MSTRG.6627	6.12215	2.94014	0.480247	-1.05815	0.882744	9.10854	12.8451	1.41022	0.495924	0.915223	4.091	1.95551	0.478002	-1.06491	0.916644	0	0	NA	NA	NA	4.81084	0	0	-Inf	0.733697	0	5.89743	Inf	Inf	0.592101
Ca_13065	6.12215	2.94014	0.480247	-1.05815	0.882744	4.04824	5.9285	1.46446	0.550372	0.966085	3.06825	3.91102	1.27467	0.350128	1	2.04415	3.91361	1.91454	0.936998	0.954495	0.962169	3.11796	3.24055	1.69624	0.928561	4.06957	3.93162	0.966102	-0.049753	1
Ca_07485	24.4886	11.7606	0.480247	-1.05815	0.622476	15.1809	22.7259	1.49701	0.58208	0.834541	11.2503	5.86653	0.521457	-0.939379	0.769078	18.3973	29.3521	1.59545	0.673964	0.734205	18.2812	27.0223	1.47815	0.563788	0.776352	15.2609	18.6752	1.22373	0.291284	0.908237
Ca_25537	10.2036	4.90024	0.480247	-1.05815	0.801568	4.04824	6.91658	1.70854	0.772764	0.929174	11.2503	3.91102	0.347638	-1.52434	0.647515	3.06622	3.91361	1.27636	0.352036	1	10.5839	7.27523	0.687389	-0.540801	0.903224	6.10436	8.84614	1.44915	0.535209	0.907919
Ca_21924	10.2036	4.90024	0.480247	-1.05815	0.801568	4.04824	6.91658	1.70854	0.772764	0.929174	7.15926	3.91102	0.546289	-0.872265	0.86133	7.15452	10.7624	1.50428	0.589075	0.896957	4.81084	8.31455	1.72829	0.789348	0.882639	2.03479	5.89743	2.89831	1.53521	0.811076
MSTRG.163	4.08143	1.9601	0.480247	-1.05815	0.934081	4.04824	6.91658	1.70854	0.772764	0.929174	8.18201	6.84429	0.836504	-0.257555	0.981335	6.13245	8.80562	1.43591	0.521961	0.929976	23.0921	14.5505	0.630107	-0.666332	0.764345	18.3131	25.5555	1.39548	0.480762	0.789677
Ca_20107	16.3257	7.84038	0.480247	-1.05815	0.711295	7.08442	12.8451	1.81314	0.858494	0.846739	28.637	13.6886	0.478002	-1.06491	0.518501	5.11037	2.93521	0.574362	-0.799967	0.941495	10.5839	8.31455	0.785588	-0.348156	0.947966	7.12175	9.82905	1.38015	0.46482	0.913824
MSTRG.21170	14.285	6.86033	0.480247	-1.05815	0.738392	10.1206	18.7736	1.85499	0.891408	0.783975	10.2275	6.84429	0.669203	-0.579483	0.874487	25.5519	16.6328	0.650944	-0.619395	0.775845	7.69735	12.4718	1.62027	0.696238	0.847381	9.15653	6.88033	0.751412	-0.412323	0.934045
MSTRG.21538	42.8551	20.581	0.480247	-1.05815	0.4864	45.5427	85.9632	1.88753	0.916499	0.471825	51.1376	36.1769	0.707444	-0.499313	0.652281	59.2803	22.5032	0.379607	-1.39742	0.319871	56.768	6.23591	0.109849	-3.1864	0.0573214	34.5913	71.752	2.07428	1.05261	0.301781
MSTRG.4681	4.08143	1.9601	0.480247	-1.05815	0.934081	24.2895	46.4399	1.91194	0.935035	0.601075	1.02275	0.977755	0.956005	-0.06491	1	31.6843	54.7905	1.72926	0.790157	0.563084	1.92434	1.03932	0.540092	-0.888724	1	10.1739	17.6923	1.73898	0.798244	0.731723
Ca_00849	22.4479	10.7805	0.480247	-1.05815	0.642323	4.04824	7.90467	1.95262	0.965409	0.893288	14.3185	5.86653	0.409716	-1.2873	0.633581	2.04415	2.93521	1.43591	0.521961	1	9.62169	3.11796	0.324055	-1.62569	0.734855	3.05218	6.88033	2.25424	1.17264	0.826928
Ca_28156	2.04072	0.980048	0.480247	-1.05815	0.995989	1.01206	1.97617	1.95262	0.965409	1	2.0455	0.977755	0.478002	-1.06491	0.994253	3.06622	1.9568	0.63818	-0.647964	0.994021	0.962169	5.19659	5.40092	2.4332	0.803712	2.03479	0.982905	0.483051	-1.04975	0.995828
Ca_27293	2.04072	0.980048	0.480247	-1.05815	0.995989	1.01206	1.97617	1.95262	0.965409	1	2.0455	0.977755	0.478002	-1.06491	0.994253	2.04415	2.93521	1.43591	0.521961	1	0	0	NA	NA	NA	0	0	NA	NA	NA
MSTRG.15249	4.08143	1.9601	0.480247	-1.05815	0.934081	1.01206	1.97617	1.95262	0.965409	1	28.637	17.5996	0.614575	-0.70234	0.660247	16.3532	25.4385	1.55556	0.637438	0.770587	21.1677	12.4718	0.589191	-0.763193	0.747737	22.3826	29.4871	1.31741	0.397706	0.809493
MSTRG.12174	4.08143	1.9601	0.480247	-1.05815	0.934081	3.03618	5.9285	1.95262	0.965409	0.924724	5.11376	4.88878	0.956005	-0.06491	1	6.13245	3.91361	0.63818	-0.647964	0.942577	5.77301	2.07864	0.360061	-1.47369	0.853578	3.05218	6.88033	2.25424	1.17264	0.826928
MSTRG.20585	2.04072	0.980048	0.480247	-1.05815	0.995989	1.01206	1.97617	1.95262	0.965409	1	2.0455	1.95551	0.956005	-0.06491	1	2.04415	0.978402	0.478635	-1.063	0.996136	0.962169	1.03932	1.08018	0.111276	1	1.01739	0.982905	0.966102	-0.049753	1
Ca_13572	2.04072	0.980048	0.480247	-1.05815	0.995989	1.01206	1.97617	1.95262	0.965409	1	2.0455	1.95551	0.956005	-0.06491	1	2.04415	1.9568	0.95727	-0.0630016	1	0.962169	1.03932	1.08018	0.111276	1	2.03479	0.982905	0.483051	-1.04975	0.995828
Ca_14283	2.04072	0.980048	0.480247	-1.05815	0.995989	1.01206	1.97617	1.95262	0.965409	1	2.0455	1.95551	0.956005	-0.06491	1	2.04415	2.93521	1.43591	0.521961	1	0.962169	1.03932	1.08018	0.111276	1	1.01739	0.982905	0.966102	-0.049753	1
Ca_18830	2.04072	0.980048	0.480247	-1.05815	0.995989	1.01206	1.97617	1.95262	0.965409	1	5.11376	6.84429	1.33841	0.420517	0.956588	0	0	NA	NA	NA	1.92434	2.07864	1.08018	0.111276	1	0	0	NA	NA	NA
Ca_11506	2.04072	0.980048	0.480247	-1.05815	0.995989	1.01206	1.97617	1.95262	0.965409	1	0	1.95551	Inf	Inf	0.917125	2.04415	1.9568	0.95727	-0.0630016	1	0.962169	1.03932	1.08018	0.111276	1	2.03479	0.982905	0.483051	-1.04975	0.995828
Ca_05003	2.04072	0.980048	0.480247	-1.05815	0.995989	1.01206	1.97617	1.95262	0.965409	1	1.02275	0	0	-Inf	0.997815	4.0883	1.9568	0.478635	-1.063	0.940091	1.92434	1.03932	0.540092	-0.888724	1	2.03479	0.982905	0.483051	-1.04975	0.995828
MSTRG.13194	6.12215	2.94014	0.480247	-1.05815	0.882744	45.5427	91.8917	2.0177	1.01271	0.416128	10.2275	21.5106	2.10321	1.07259	0.58983	145.135	264.169	1.82016	0.864067	0.163623	25.0164	19.7471	0.789365	-0.341236	0.875811	64.0957	94.3589	1.47215	0.55793	0.504624
Ca_26599	2.04072	0.980048	0.480247	-1.05815	0.995989	5.0603	10.8689	2.14788	1.10291	0.832848	0	0.977755	Inf	Inf	1	13.287	22.5032	1.69363	0.760121	0.750946	2.88651	1.03932	0.360061	-1.47369	0.949298	15.2609	5.89743	0.386441	-1.37168	0.612395
MSTRG.10809	8.16287	3.92019	0.480247	-1.05815	0.839266	5.0603	11.857	2.34314	1.22844	0.801185	7.15926	7.82204	1.09258	0.127735	1	7.15452	6.84881	0.95727	-0.0630016	1	6.73518	10.3932	1.54312	0.625849	0.886135	10.1739	6.88033	0.676271	-0.564326	0.8841
MSTRG.15914	14.285	6.86033	0.480247	-1.05815	0.738392	28.3377	73.1182	2.58024	1.36751	0.349811	7.15926	6.84429	0.956005	-0.06491	1	53.1479	94.905	1.78568	0.836471	0.411096	20.2055	7.27523	0.360061	-1.47369	0.574738	21.3652	17.6923	0.828087	-0.272145	0.904419
Ca_09122	6.12215	2.94014	0.480247	-1.05815	0.882744	3.03618	7.90467	2.60349	1.38045	0.849908	5.11376	6.84429	1.33841	0.420517	0.956588	3.06622	0.978402	0.31909	-1.64796	0.938224	2.88651	4.15727	1.44024	0.526313	0.985087	3.05218	0	0	-Inf	0.82014
MSTRG.8180	10.2036	4.90024	0.480247	-1.05815	0.801568	14.1688	37.5472	2.64998	1.40598	0.512901	7.15926	7.82204	1.09258	0.127735	1	14.309	26.4169	1.84616	0.884531	0.682663	9.62169	5.19659	0.540092	-0.888724	0.846307	20.3479	23.5897	1.15932	0.213281	0.924074
MSTRG.2252	10.2036	4.90024	0.480247	-1.05815	0.801568	3.03618	8.89275	2.92893	1.55037	0.813808	4.091	0.977755	0.239001	-2.06491	0.833535	7.15452	2.93521	0.410259	-1.28539	0.845724	0	0	NA	NA	NA	0	0	NA	NA	NA
Ca_18724	2.04072	0.980048	0.480247	-1.05815	0.995989	2.02412	5.9285	2.92893	1.55037	0.878935	1.02275	1.95551	1.91201	0.93509	1	2.04415	0.978402	0.478635	-1.063	0.996136	1.92434	1.03932	0.540092	-0.888724	1	1.01739	0.982905	0.966102	-0.049753	1
Ca_22675	16.3257	7.84038	0.480247	-1.05815	0.711295	3.03618	8.89275	2.92893	1.55037	0.813808	10.2275	0	0	-Inf	0.319648	0	0	NA	NA	NA	6.73518	0	0	-Inf	0.608937	0	4.91452	Inf	Inf	0.66607
Ca_20220	6.12215	2.94014	0.480247	-1.05815	0.882744	1.01206	2.96425	2.92893	1.55037	0.957326	0	0	NA	NA	NA	3.06622	1.9568	0.63818	-0.647964	0.994021	6.73518	0	0	-Inf	0.608937	4.06957	0	0	-Inf	0.730974
MSTRG.12257	20.4072	9.80048	0.480247	-1.05815	0.663584	11.1327	33.5948	3.01768	1.59344	0.498766	25.5688	32.2659	1.26193	0.335628	0.82379	29.6402	28.3737	0.95727	-0.0630016	0.993409	13.4704	17.6684	1.31165	0.391384	0.891048	29.5044	33.4188	1.13267	0.179729	0.916563
MSTRG.19664	6.12215	2.94014	0.480247	-1.05815	0.882744	7.08442	25.6902	3.62629	1.85849	0.521431	0	2.93327	Inf	Inf	0.82559	30.6622	37.1793	1.21254	0.278035	0.873415	2.88651	4.15727	1.44024	0.526313	0.985087	16.2783	8.84614	0.543432	-0.879828	0.722674
Ca_05305	12.2443	5.88029	0.480247	-1.05815	0.76826	4.04824	14.8212	3.66116	1.8723	0.66727	9.20476	7.82204	0.849782	-0.234835	0.979815	8.1766	16.6328	2.0342	1.02446	0.736906	10.5839	6.23591	0.589191	-0.763193	0.856293	9.15653	9.82905	1.07345	0.10225	1
MSTRG.8893	2.04072	0.980048	0.480247	-1.05815	0.995989	2.02412	7.90467	3.90523	1.96541	0.800175	2.0455	1.95551	0.956005	-0.06491	1	2.04415	5.87041	2.87181	1.52196	0.856287	0	6.23591	Inf	Inf	0.629939	21.3652	21.6239	1.01211	0.0173612	1
MSTRG.8041	4.08143	1.9601	0.480247	-1.05815	0.934081	6.07236	24.7021	4.06795	2.0243	0.505055	4.091	1.95551	0.478002	-1.06491	0.916644	37.8168	13.6976	0.36221	-1.4651	0.425587	4.81084	0	0	-Inf	0.733697	14.2435	4.91452	0.345036	-1.53518	0.596489
MSTRG.22087	8.16287	3.92019	0.480247	-1.05815	0.839266	3.03618	13.8332	4.55611	2.1878	0.647781	16.364	10.7553	0.657253	-0.605478	0.799339	7.15452	30.3305	4.23934	2.08384	0.359621	14.4325	17.6684	1.22421	0.291848	0.92476	13.2261	3.93162	0.297262	-1.75019	0.577451
MSTRG.14417	12.2443	5.88029	0.480247	-1.05815	0.76826	10.1206	55.3327	5.46733	2.45084	0.202985	10.2275	12.7108	1.24281	0.313602	0.930756	35.7726	21.5248	0.601713	-0.732853	0.675663	13.4704	3.11796	0.231468	-2.11112	0.581698	22.3826	11.7949	0.526965	-0.924222	0.641692
MSTRG.15685	2.04072	0.980048	0.480247	-1.05815	0.995989	2.02412	12.8451	6.34601	2.66585	0.62169	0	2.93327	Inf	Inf	0.82559	18.3973	10.7624	0.584999	-0.773495	0.780412	0.962169	3.11796	3.24055	1.69624	0.928561	0	9.82905	Inf	Inf	0.362796
MSTRG.21743	2.04072	0.980048	0.480247	-1.05815	0.995989	1.01206	6.91658	6.83416	2.77276	0.779515	5.11376	3.91102	0.764804	-0.386838	0.98669	5.11037	5.87041	1.14872	0.200033	1	4.81084	3.11796	0.64811	-0.62569	0.963495	3.05218	0.982905	0.322034	-1.63472	0.918422
Ca_17599	2.04072	0.980048	0.480247	-1.05815	0.995989	0	1.97617	Inf	Inf	0.953789	2.0455	0.977755	0.478002	-1.06491	0.994253	1.02207	5.87041	5.74362	2.52196	0.788232	0.962169	1.03932	1.08018	0.111276	1	4.06957	0	0	-Inf	0.730974
MSTRG.10247	4.08143	1.9601	0.480247	-1.05815	0.934081	0	175.879	Inf	Inf	1.47899e-06	5.11376	3.91102	0.764804	-0.386838	0.98669	169.664	15.6544	0.092267	-3.43804	0.000602018	11.546	3.11796	0.270046	-1.88872	0.654966	7.12175	5.89743	0.828087	-0.272145	0.987498
Ca_21913	2.04072	0.980048	0.480247	-1.05815	0.995989	0	0.988083	Inf	Inf	1	3.06825	2.93327	0.956005	-0.06491	1	3.06622	2.93521	0.95727	-0.0630016	1	2.88651	2.07864	0.720122	-0.473687	1	2.03479	6.88033	3.38136	1.7576	0.752193
Ca_16959	2.04072	0.980048	0.480247	-1.05815	0.995989	0	0.988083	Inf	Inf	1	1.02275	0.977755	0.956005	-0.06491	1	1.02207	0.978402	0.95727	-0.0630016	1	0.962169	1.03932	1.08018	0.111276	1	1.01739	0.982905	0.966102	-0.049753	1
Ca_14442	2.04072	0.980048	0.480247	-1.05815	0.995989	0	3.95233	Inf	Inf	0.844097	1.02275	0.977755	0.956005	-0.06491	1	1.02207	0.978402	0.95727	-0.0630016	1	0	0	NA	NA	NA	0	0	NA	NA	NA
Ca_16374	20.4072	9.80048	0.480247	-1.05815	0.663584	0	6.91658	Inf	Inf	0.682867	8.18201	8.7998	1.07551	0.105015	1	7.15452	4.89201	0.683765	-0.548428	0.943421	14.4325	9.35387	0.64811	-0.62569	0.845867	4.06957	3.93162	0.966102	-0.049753	1
Ca_20345	2.04072	0.980048	0.480247	-1.05815	0.995989	0	2.96425	Inf	Inf	0.899959	3.06825	3.91102	1.27467	0.350128	1	0	0	NA	NA	NA	2.88651	0	0	-Inf	0.871881	0	0	NA	NA	NA
Ca_22501	10.2036	4.90024	0.480247	-1.05815	0.801568	0	16.7974	Inf	Inf	0.312507	3.06825	5.86653	1.91201	0.93509	0.882065	14.309	0	0	-Inf	0.297809	6.73518	0	0	-Inf	0.608937	0	0	NA	NA	NA
Ca_24269	2.04072	0.980048	0.480247	-1.05815	0.995989	0	1.97617	Inf	Inf	0.953789	0	2.93327	Inf	Inf	0.82559	1.02207	0	0	-Inf	0.998589	0.962169	0	0	-Inf	1	0	0	NA	NA	NA
Ca_04910	14.285	6.86033	0.480247	-1.05815	0.738392	0	6.91658	Inf	Inf	0.682867	0	7.82204	Inf	Inf	0.448817	0	0	NA	NA	NA	2.88651	0	0	-Inf	0.871881	0	12.7778	Inf	Inf	0.24883
MSTRG.12500	6.12215	2.94014	0.480247	-1.05815	0.882744	0	2.96425	Inf	Inf	0.899959	6.13651	0	0	-Inf	0.55181	1.02207	0	0	-Inf	0.998589	2.88651	0	0	-Inf	0.871881	0	0	NA	NA	NA
Ca_15758	2.04072	0.980048	0.480247	-1.05815	0.995989	0	3.95233	Inf	Inf	0.844097	0	0	NA	NA	NA	1.02207	0.978402	0.95727	-0.0630016	1	1.92434	0	0	-Inf	0.941158	4.06957	0.982905	0.241525	-2.04975	0.84366
Ca_26596	2.04072	0.980048	0.480247	-1.05815	0.995989	0	0.988083	Inf	Inf	1	0	0	NA	NA	NA	3.06622	0	0	-Inf	0.86533	1.92434	0	0	-Inf	0.941158	0	0	NA	NA	NA
Ca_25596	2.04072	0.980048	0.480247	-1.05815	0.995989	3.03618	0	0	-Inf	0.894597	3.06825	1.95551	0.637337	-0.649872	0.991344	0	0.978402	Inf	Inf	1	0	2.07864	Inf	Inf	0.926531	1.01739	1.96581	1.9322	0.950247	1
Ca_06317	4.08143	1.9601	0.480247	-1.05815	0.934081	6.07236	0	0	-Inf	0.724512	6.13651	6.84429	1.11534	0.157482	1	4.0883	2.93521	0.717953	-0.478039	0.992157	10.5839	10.3932	0.981985	-0.0262277	1	12.2087	4.91452	0.402542	-1.31279	0.680671
Ca_04875	28.57	13.7207	0.480247	-1.05815	0.586353	10.1206	0	0	-Inf	0.530834	16.364	24.4439	1.49376	0.578946	0.744255	17.3753	13.6976	0.78834	-0.34311	0.913608	23.0921	0	0	-Inf	0.108928	9.15653	14.7436	1.61017	0.687213	0.797951
Ca_09036	2.04072	0.980048	0.480247	-1.05815	0.995989	1.01206	0	0	-Inf	0.999397	5.11376	7.82204	1.52961	0.613162	0.900877	1.02207	3.91361	3.82908	1.937	0.894635	0.962169	2.07864	2.16037	1.11128	0.992579	3.05218	0	0	-Inf	0.82014
Ca_06472	8.16287	3.92019	0.480247	-1.05815	0.839266	4.04824	0	0	-Inf	0.836916	4.091	18.5773	4.54102	2.18302	0.382153	4.0883	0	0	-Inf	0.794621	0.962169	4.15727	4.32073	2.11128	0.865402	4.06957	0	0	-Inf	0.730974
Ca_19085	2.04072	0.980048	0.480247	-1.05815	0.995989	1.01206	0	0	-Inf	0.999397	0	2.93327	Inf	Inf	0.82559	2.04415	1.9568	0.95727	-0.0630016	1	1.92434	2.07864	1.08018	0.111276	1	3.05218	2.94871	0.966102	-0.049753	1
Ca_12634	4.08143	1.9601	0.480247	-1.05815	0.934081	2.02412	0	0	-Inf	0.950457	0	2.93327	Inf	Inf	0.82559	0	0	NA	NA	NA	6.73518	0	0	-Inf	0.608937	3.05218	3.93162	1.28814	0.365284	1
Ca_19423	2.04072	0.980048	0.480247	-1.05815	0.995989	1.01206	0	0	-Inf	0.999397	2.0455	0	0	-Inf	0.905887	4.0883	0	0	-Inf	0.794621	0	1.03932	Inf	Inf	0.997267	0	0	NA	NA	NA
Ca_21980	18.3665	8.82043	0.480247	-1.05815	0.686481	3.03618	0	0	-Inf	0.894597	12.273	0	0	-Inf	0.241809	0	0	NA	NA	NA	8.65952	28.0616	3.24055	1.69624	0.431931	0	0	NA	NA	NA
Ca_21854	6.12215	2.94014	0.480247	-1.05815	0.882744	5.0603	0	0	-Inf	0.779803	3.06825	0	0	-Inf	0.80867	0	0	NA	NA	NA	2.88651	0	0	-Inf	0.871881	7.12175	4.91452	0.690073	-0.53518	0.93096
Ca_10352	8.16287	3.92019	0.480247	-1.05815	0.839266	0	0	NA	NA	NA	10.2275	3.91102	0.382402	-1.38684	0.696729	3.06622	3.91361	1.27636	0.352036	1	3.84868	0	0	-Inf	0.801727	0	0.982905	Inf	Inf	1
MSTRG.4411	2.04072	0.980048	0.480247	-1.05815	0.995989	0	0	NA	NA	NA	2.0455	0.977755	0.478002	-1.06491	0.994253	0	0.978402	Inf	Inf	1	7.69735	2.07864	0.270046	-1.88872	0.756975	1.01739	2.94871	2.89831	1.53521	0.92988
Ca_18001	20.4072	9.80048	0.480247	-1.05815	0.663584	0	0	NA	NA	NA	19.4323	14.6663	0.754741	-0.405947	0.851296	0	0	NA	NA	NA	0	11.4325	Inf	Inf	0.365797	2.03479	5.89743	2.89831	1.53521	0.811076
Ca_14440	4.08143	1.9601	0.480247	-1.05815	0.934081	0	0	NA	NA	NA	2.0455	3.91102	1.91201	0.93509	0.937146	2.04415	2.93521	1.43591	0.521961	1	3.84868	4.15727	1.08018	0.111276	1	2.03479	1.96581	0.966102	-0.049753	1
Ca_22857	8.16287	3.92019	0.480247	-1.05815	0.839266	0	0	NA	NA	NA	7.15926	16.6218	2.32173	1.2152	0.614399	5.11037	0	0	-Inf	0.726268	16.3569	10.3932	0.635402	-0.654259	0.820864	5.08696	10.812	2.12542	1.08775	0.754471
Ca_08645	2.04072	0.980048	0.480247	-1.05815	0.995989	0	0	NA	NA	NA	0	1.95551	Inf	Inf	0.917125	3.06622	0	0	-Inf	0.86533	1.92434	0	0	-Inf	0.941158	0	0.982905	Inf	Inf	1
Ca_00426	2.04072	0.980048	0.480247	-1.05815	0.995989	0	0	NA	NA	NA	0	1.95551	Inf	Inf	0.917125	0	0	NA	NA	NA	0	0	NA	NA	NA	0	0	NA	NA	NA
Ca_01037	8.16287	3.92019	0.480247	-1.05815	0.839266	0	0	NA	NA	NA	11.2503	0	0	-Inf	0.278106	6.13245	0	0	-Inf	0.661628	7.69735	7.27523	0.94516	-0.0813692	1	7.12175	12.7778	1.79419	0.843332	0.778883
Ca_09248	2.04072	0.980048	0.480247	-1.05815	0.995989	0	0	NA	NA	NA	4.091	0	0	-Inf	0.715421	0	0	NA	NA	NA	0	0	NA	NA	NA	0	0	NA	NA	NA
Ca_22972	2.04072	0.980048	0.480247	-1.05815	0.995989	0	0	NA	NA	NA	0	0	NA	NA	NA	2.04415	0	0	-Inf	0.935512	0.962169	0	0	-Inf	1	0	0.982905	Inf	Inf	1
Ca_13534	2.04072	0.980048	0.480247	-1.05815	0.995989	0	0	NA	NA	NA	0	0	NA	NA	NA	0	0	NA	NA	NA	2.88651	1.03932	0.360061	-1.47369	0.949298	0	0.982905	Inf	Inf	1
Ca_19037	6.12215	2.94014	0.480247	-1.05815	0.882744	0	0	NA	NA	NA	0	0	NA	NA	NA	0	0	NA	NA	NA	0.962169	1.03932	1.08018	0.111276	1	0	0	NA	NA	NA
Ca_08209	2.04072	0.980048	0.480247	-1.05815	0.995989	0	0	NA	NA	NA	0	0	NA	NA	NA	0	0	NA	NA	NA	1.92434	0	0	-Inf	0.941158	0	0	NA	NA	NA
Ca_23860	2.04072	0.980048	0.480247	-1.05815	0.995989	0	0	NA	NA	NA	0	0	NA	NA	NA	0	0	NA	NA	NA	0	0	NA	NA	NA	1.01739	0	0	-Inf	0.998424
MSTRG.18540	568.34	273.433	0.481109	-1.05556	0.0194182	807.624	935.715	1.1586	0.212385	0.66482	379.441	1163.53	3.06643	1.61656	2.44028e-08	1106.91	958.834	0.866228	-0.207181	0.539098	1524.08	1300.19	0.853099	-0.229215	0.446217	1206.63	1265.98	1.04919	0.0692755	0.818591
MSTRG.2618	1244.84	600.769	0.482609	-1.05107	0.00311328	1054.57	829.002	0.786106	-0.347204	0.470714	1263.1	1228.06	0.972261	-0.0405845	0.86937	617.333	548.883	0.88912	-0.169549	0.677245	1737.68	1477.91	0.85051	-0.233601	0.423728	887.166	1379.02	1.5544	0.636362	0.0366939
MSTRG.13084	365.288	176.409	0.48293	-1.05012	0.0488157	698.322	719.325	1.03008	0.0427511	0.936203	413.191	452.701	1.09562	0.131747	0.714045	468.11	653.573	1.39619	0.481499	0.240414	581.15	319.071	0.549033	-0.865034	0.0441193	505.644	580.897	1.14883	0.200159	0.592136
MSTRG.19946	180.603	87.2242	0.48296	-1.05002	0.145888	36.4342	16.7974	0.461035	-1.11705	0.596959	62.3878	52.7988	0.846299	-0.24076	0.809638	27.596	25.4385	0.921816	-0.117449	0.970206	90.4439	94.578	1.04571	0.0644817	0.953739	49.8522	58.9743	1.18298	0.242428	0.823352
MSTRG.4566	460.182	222.471	0.483441	-1.04859	0.0314128	164.966	434.757	2.63543	1.39804	0.0362236	360.008	395.991	1.09995	0.137437	0.718527	911.691	1715.14	1.88127	0.911709	0.00407316	567.68	293.088	0.516291	-0.953744	0.0293375	1087.59	548.461	0.504289	-0.987678	0.00289855
MSTRG.7336	1956.03	945.746	0.483503	-1.0484	0.001087	1413.85	1444.58	1.02173	0.0310203	0.946282	1661.97	1433.39	0.862464	-0.213465	0.34552	1709.93	1518.48	0.888036	-0.171311	0.568897	1980.14	1668.11	0.842417	-0.247394	0.383994	1699.05	1476.32	0.868913	-0.202716	0.475556
MSTRG.12884	561.197	271.473	0.483739	-1.0477	0.0208069	2449.19	2659.92	1.08604	0.11908	0.775319	279.211	813.492	2.91354	1.54277	2.77211e-06	1704.82	2004.75	1.17593	0.233799	0.422259	457.992	464.575	1.01437	0.0205891	0.966872	2054.12	1621.79	0.789533	-0.340928	0.217828
MSTRG.7645	10783.1	5219.73	0.484064	-1.04673	7.33339e-05	2615.16	1665.91	0.637019	-0.650592	0.125872	9518.74	7928.62	0.832948	-0.263702	0.114368	1504.49	1427.49	0.948816	-0.0757994	0.806732	6746.73	6879.25	1.01964	0.0280631	0.906576	1025.53	2265.6	2.20919	1.14352	6.06757e-05
MSTRG.20417	117.341	56.8428	0.484423	-1.04566	0.238149	40.4824	29.6425	0.732231	-0.449628	0.810313	12.273	7.82204	0.637337	-0.649872	0.829583	3.06622	7.82722	2.55272	1.35204	0.823791	10.5839	25.983	2.45496	1.2957	0.549091	15.2609	7.86324	0.515254	-0.956644	0.714197
MSTRG.6619	21088.8	10242.5	0.485684	-1.04191	5.05179e-05	24526.3	32815.2	1.33796	0.420038	0.266468	13876.7	14128.6	1.01815	0.0259514	0.872552	49498.1	36387.7	0.735135	-0.443919	0.0491444	19186.6	11175.8	0.582479	-0.779723	0.000641638	31927.8	21345.7	0.668563	-0.580866	0.0117289
MSTRG.16943	78.5676	38.2219	0.486484	-1.03954	0.338503	104.242	23.714	0.227489	-2.13613	0.10713	22.5005	43.999	1.95546	0.967512	0.443846	11.2428	23.4816	2.08859	1.06253	0.655939	25.0164	36.3761	1.45409	0.540119	0.740274	29.5044	22.6068	0.766219	-0.384172	0.816084
MSTRG.4474	299.985	146.027	0.486781	-1.03866	0.0718054	76.9166	399.186	5.18985	2.37569	0.00155884	586.036	410.657	0.700737	-0.513056	0.12445	933.154	955.899	1.02437	0.0347421	0.923001	606.166	383.509	0.632679	-0.660455	0.110538	588.053	592.692	1.00789	0.0113355	0.980251
MSTRG.20621	265.293	129.366	0.487635	-1.03613	0.0881122	113.351	92.8798	0.819402	-0.287357	0.783987	183.072	243.461	1.32986	0.411276	0.396768	83.8101	87.0778	1.03899	0.0551798	0.966708	221.299	236.965	1.07079	0.0986758	0.868125	63.0783	78.6324	1.24658	0.317979	0.726466
MSTRG.20761	253.049	123.486	0.487993	-1.03507	0.0950019	208.484	243.068	1.16588	0.221423	0.765569	175.913	211.195	1.20056	0.263713	0.607074	88.9205	243.622	2.73977	1.45406	0.035158	296.348	231.768	0.782081	-0.354611	0.505912	136.331	112.051	0.821907	-0.282952	0.678461
MSTRG.15937	497.935	243.052	0.48812	-1.03469	0.0285631	1075.82	1527.58	1.41992	0.505808	0.265331	326.258	575.898	1.76516	0.819801	0.0187841	1686.42	1892.23	1.12204	0.16612	0.571931	848.633	494.716	0.582956	-0.778541	0.0366902	1549.49	1232.56	0.795464	-0.330132	0.256821
MSTRG.18367	62.2419	30.3815	0.48812	-1.03469	0.399913	15.1809	36.5591	2.40823	1.26797	0.554997	15.3413	102.664	6.69203	2.74244	0.00516932	136.958	11.7408	0.0857257	-3.54413	0.00166774	42.3354	137.19	3.24055	1.69624	0.0575781	74.2697	103.205	1.3896	0.474668	0.549406
MSTRG.16925	60.2012	29.4014	0.488386	-1.0339	0.408772	49.591	27.6663	0.557891	-0.841946	0.620932	41.9328	39.1102	0.932688	-0.100534	0.951654	30.6622	4.89201	0.159545	-2.64796	0.270225	50.995	33.2582	0.652186	-0.616645	0.644014	29.5044	36.3675	1.23261	0.301719	0.8364
MSTRG.7646	8736.31	4267.13	0.488436	-1.03376	0.000108704	2169.86	1349.72	0.622032	-0.684938	0.115668	7858.82	6483.49	0.824996	-0.277541	0.103011	1231.6	1183.87	0.961242	-0.0570277	0.861903	5603.67	5640.38	1.00655	0.00942043	0.969687	831.21	1903.89	2.2905	1.19566	5.26855e-05
MSTRG.3508	112.239	54.8827	0.488978	-1.03216	0.253896	270.22	313.222	1.15914	0.213052	0.751699	96.1386	219.995	2.28831	1.19428	0.0334413	333.196	292.542	0.877987	-0.187728	0.718959	276.142	181.881	0.658648	-0.60242	0.28641	268.592	297.82	1.10882	0.149027	0.755921
MSTRG.19078	56.1197	27.4413	0.488978	-1.03216	0.427443	29.3498	76.0824	2.59227	1.37421	0.337684	69.5471	79.1982	1.13877	0.187477	0.831078	64.3907	58.7041	0.911686	-0.133391	0.918914	54.8436	77.9489	1.42129	0.507205	0.625725	87.4958	88.4614	1.01104	0.0158353	1
Ca_01167	54.079	26.4613	0.489308	-1.03119	0.437292	27.3256	33.5948	1.22943	0.297984	0.891369	36.819	21.5106	0.584225	-0.775403	0.572414	45.9934	29.3521	0.63818	-0.647964	0.663887	37.5246	20.7864	0.55394	-0.852198	0.602893	20.3479	40.2991	1.98051	0.985871	0.47799
MSTRG.22059	606.093	296.954	0.489949	-1.0293	0.0194437	1380.45	2197.5	1.59187	0.670722	0.122581	366.145	606.208	1.65565	0.727399	0.031373	2854.65	3420.49	1.19822	0.260888	0.324891	790.903	556.035	0.703039	-0.508324	0.171081	2099.9	1358.37	0.646876	-0.628438	0.0248427
MSTRG.15935	195.909	96.0447	0.490252	-1.02841	0.138333	200.388	180.819	0.902346	-0.148248	0.854866	182.05	184.796	1.01508	0.021599	0.978545	173.753	261.233	1.50348	0.588303	0.329183	315.591	146.544	0.464347	-1.10672	0.0505477	318.444	266.367	0.836465	-0.257623	0.580807
MSTRG.16326	47.9569	23.5211	0.490465	-1.02778	0.469166	3.03618	2.96425	0.976309	-0.0345909	1	7.15926	23.4661	3.27773	1.7127	0.396904	0	0	NA	NA	NA	15.3947	16.6291	1.08018	0.111276	0.992113	8.13914	3.93162	0.483051	-1.04975	0.815408
MSTRG.18514	946.893	464.543	0.490597	-1.02739	0.0071977	318.799	301.365	0.945315	-0.0811335	0.905444	650.47	861.402	1.32428	0.405205	0.154641	238.143	334.613	1.40509	0.490665	0.358847	903.477	757.663	0.838609	-0.25393	0.465376	394.748	396.111	1.00345	0.00497015	0.997431
MSTRG.17299	548.953	269.513	0.490959	-1.02633	0.0243532	872.396	580.005	0.664841	-0.588918	0.24766	205.573	224.884	1.09394	0.129528	0.795693	247.342	396.253	1.60204	0.679913	0.181697	263.634	271.262	1.02893	0.0411498	0.945293	325.566	424.615	1.30424	0.383206	0.364042
MSTRG.14285	11815.8	5803.84	0.491195	-1.02563	9.38918e-05	5117.99	3705.31	0.723978	-0.465982	0.243146	9289.65	6816.91	0.733818	-0.446506	0.00802859	3527.18	2893.13	0.82024	-0.285882	0.279028	9037.65	6953.04	0.769342	-0.378304	0.107542	4257.79	4756.28	1.11708	0.159728	0.519474
MSTRG.12313	87.7508	43.1221	0.491415	-1.02499	0.316688	77.9287	91.8917	1.17918	0.237781	0.839448	55.2286	65.5096	1.18615	0.246292	0.799387	72.5673	65.5529	0.90334	-0.14666	0.90179	56.768	75.8703	1.3365	0.418457	0.690062	94.6175	107.137	1.13231	0.179272	0.818597
MSTRG.13571	2323.36	1141.76	0.491425	-1.02496	0.000954612	1752.89	1704.44	0.972363	-0.0404335	0.92726	2165.16	1948.67	0.900008	-0.15199	0.469941	1444.19	1530.22	1.05957	0.0834774	0.786623	2045.57	1930.01	0.943509	-0.0838919	0.765086	1304.3	1680.77	1.28864	0.365847	0.202681
MSTRG.21529	2474.37	1217.22	0.491931	-1.02347	0.000852038	4708.11	5427.54	1.15281	0.205152	0.604136	1081.05	4358.83	4.03204	2.01151	1.20136e-22	8615.07	4187.56	0.486074	-1.04075	2.38289e-05	6253.14	3730.11	0.596519	-0.74536	0.00238967	7004.75	7765.93	1.10867	0.148826	0.534545
MSTRG.16341	41.8347	20.581	0.49196	-1.02339	0.505117	16.193	14.8212	0.915289	-0.1277	0.989827	35.7963	48.8878	1.36572	0.449663	0.69267	15.3311	24.46	1.59545	0.673964	0.764447	68.314	37.4155	0.547698	-0.868546	0.454989	56.974	27.5213	0.483051	-1.04975	0.361963
MSTRG.16124	9102.62	4479.8	0.492144	-1.02285	0.0001227	8343.43	10801.7	1.29464	0.37255	0.334031	6931.18	7564.89	1.09143	0.126218	0.45802	12597.1	12869.9	1.02166	0.0309123	0.894841	10454.9	8746.91	0.83663	-0.257338	0.267848	11177.1	8562.08	0.76604	-0.384509	0.103851
MSTRG.17017	121.423	59.7829	0.492354	-1.02223	0.23956	69.8322	35.571	0.509378	-0.97319	0.495908	82.8428	87.0202	1.05043	0.0709735	0.941654	29.6402	31.3089	1.0563	0.0790174	0.983875	95.2547	71.713	0.752855	-0.409556	0.658881	37.6435	80.5982	2.14109	1.09835	0.254995
MSTRG.11425	322.433	158.768	0.492405	-1.02208	0.0674348	655.815	1083.93	1.65279	0.724907	0.139193	247.506	316.793	1.27994	0.356077	0.404434	1023.1	918.719	0.897979	-0.155247	0.652013	462.803	209.942	0.453632	-1.14041	0.0184321	771.184	665.426	0.862864	-0.212795	0.534494
MSTRG.19858	1189.74	586.068	0.492603	-1.0215	0.00442021	999.916	1043.42	1.0435	0.0614359	0.898639	781.382	1162.55	1.48781	0.573194	0.0280993	1016.96	1308.12	1.2863	0.363229	0.264942	1131.51	1260.69	1.11417	0.155967	0.619738	1349.06	1030.08	0.763555	-0.389195	0.195739
MSTRG.10635	37.7533	18.6209	0.493226	-1.01968	0.531829	43.5186	80.0347	1.83909	0.878994	0.504123	50.1148	11.7331	0.234124	-2.09466	0.118227	52.1258	38.1577	0.73203	-0.450025	0.742183	34.6381	20.7864	0.600102	-0.736721	0.665257	123.105	50.1281	0.4072	-1.29619	0.104724
MSTRG.4430	25193.7	12430.9	0.493415	-1.01913	6.73846e-05	27114.1	26695	0.984544	-0.0224719	0.952649	22398.2	20500.6	0.915277	-0.12772	0.418574	30956.6	34796.9	1.12405	0.16871	0.456025	22860.2	21722.8	0.950247	-0.0736263	0.742916	34018.6	25242	0.742006	-0.430497	0.0609746
MSTRG.9563	541.81	267.553	0.493813	-1.01796	0.0261048	859.239	957.453	1.1143	0.156141	0.748576	472.511	388.169	0.821502	-0.283664	0.425219	526.369	694.665	1.31973	0.400245	0.31467	588.847	380.391	0.645992	-0.630412	0.130549	708.105	537.649	0.759278	-0.3973	0.264561
MSTRG.2762	2597.83	1282.88	0.493828	-1.01792	0.000821666	2399.6	4594.59	1.91473	0.937144	0.0216477	1848.11	1466.63	0.793585	-0.333544	0.132828	5123.66	3016.41	0.588722	-0.764341	0.00292456	2102.34	1074.66	0.511171	-0.968121	0.00102179	3827.43	2598.8	0.678993	-0.558531	0.0295002
MSTRG.8737	178.563	88.2043	0.493968	-1.01751	0.159351	285.401	403.138	1.41253	0.498283	0.428283	42.9555	107.553	2.50382	1.32413	0.103684	249.386	302.326	1.21228	0.277724	0.61154	12.5082	41.5727	3.32364	1.73276	0.309421	383.557	218.205	0.568898	-0.813758	0.0760104
MSTRG.3089	702.007	346.937	0.494207	-1.01681	0.0151811	506.03	253.937	0.501823	-0.994751	0.103842	594.218	607.186	1.02182	0.0311451	0.92561	340.351	208.4	0.612308	-0.70767	0.193599	563.831	534.21	0.947464	-0.0778564	0.848993	408.992	430.512	1.05262	0.0739823	0.860387
MSTRG.9419	309.169	152.887	0.494511	-1.01592	0.0738173	462.512	388.317	0.839583	-0.252256	0.669334	251.597	264.972	1.05316	0.0747246	0.874288	468.11	555.732	1.18718	0.247542	0.560755	282.878	318.031	1.12427	0.168991	0.741022	662.323	380.384	0.574319	-0.800077	0.0339918
MSTRG.4611	33.6718	16.6608	0.4948	-1.01508	0.561191	46.5548	19.7617	0.424482	-1.23622	0.503908	21.4778	25.4216	1.18363	0.243212	0.899288	39.8609	17.6112	0.441817	-1.17848	0.493401	32.7137	54.0446	1.65204	0.724253	0.577846	82.4088	57.0085	0.691777	-0.531622	0.552122
MSTRG.18402	33.6718	16.6608	0.4948	-1.01508	0.561191	14.1688	8.89275	0.627627	-0.672021	0.869233	13.2958	8.7998	0.66185	-0.595425	0.833913	7.15452	3.91361	0.547012	-0.870357	0.896587	34.6381	16.6291	0.480081	-1.05865	0.547442	2.03479	11.7949	5.79661	2.53521	0.503649
MSTRG.3397	33.6718	16.6608	0.4948	-1.01508	0.561191	30.3618	50.3922	1.65972	0.730944	0.66123	8.18201	17.5996	2.15101	1.10502	0.629659	39.8609	62.6177	1.57091	0.651596	0.601644	16.3569	0	0	-Inf	0.223929	39.6783	25.5555	0.644068	-0.634716	0.639523
MSTRG.9117	1156.07	572.348	0.495082	-1.01426	0.00500374	324.871	152.165	0.468385	-1.09423	0.128371	616.719	486.922	0.789536	-0.340922	0.288072	87.8984	144.803	1.6474	0.720187	0.373551	1090.14	720.248	0.660695	-0.597945	0.0775916	392.714	392.179	0.998639	-0.00196514	1
MSTRG.16596	126.524	62.723	0.495739	-1.01235	0.23412	105.254	77.0705	0.732231	-0.449628	0.681314	55.2286	45.9545	0.832078	-0.265209	0.804579	38.8388	38.1577	0.982462	-0.0255269	1	45.2219	40.5334	0.896322	-0.157911	0.920337	36.6261	37.3504	1.01977	0.0282495	1
MSTRG.13565	31.6311	15.6808	0.495739	-1.01235	0.577024	14.1688	16.7974	1.18552	0.245517	0.955462	10.2275	3.91102	0.382402	-1.38684	0.696729	15.3311	15.6544	1.02109	0.0301078	1	28.8651	18.7077	0.64811	-0.62569	0.742378	15.2609	19.6581	1.28814	0.365284	0.872602
MSTRG.14683	94.8933	47.0423	0.495739	-1.01235	0.302558	56.6754	88.9275	1.56907	0.649907	0.592593	56.2513	40.088	0.712658	-0.488718	0.640897	143.09	40.1145	0.280343	-1.83473	0.0484699	48.1084	36.3761	0.756128	-0.403297	0.768568	85.461	138.59	1.62167	0.697481	0.320969
Ca_23537	31.6311	15.6808	0.495739	-1.01235	0.577024	12.1447	35.571	2.92893	1.55037	0.492894	33.7508	30.3104	0.898065	-0.155108	0.927616	15.3311	20.5464	1.34018	0.422425	0.872023	11.546	19.7471	1.71029	0.774241	0.755688	31.5392	27.5213	0.872608	-0.196594	0.910876
MSTRG.11811	7856.76	3902.55	0.496712	-1.00952	0.000172471	13055.6	20624.3	1.57973	0.659676	0.0839413	6677.54	5083.35	0.761261	-0.393538	0.0238666	26314.3	22600.1	0.858851	-0.21952	0.335379	7079.64	4042.95	0.571067	-0.808268	0.000885889	19220.6	15478.8	0.805323	-0.31236	0.178129
MSTRG.22424	29.5904	14.7007	0.496807	-1.00924	0.59373	39.4704	7.90467	0.200268	-2.31999	0.316365	11.2503	10.7553	0.956005	-0.06491	1	8.1766	3.91361	0.478635	-1.063	0.852241	17.319	13.5111	0.780132	-0.358209	0.904315	6.10436	10.812	1.77119	0.824716	0.812315
MSTRG.10921	88.7712	44.1021	0.496807	-1.00924	0.320372	53.6392	87.9394	1.63946	0.713222	0.561992	92.0476	55.732	0.60547	-0.723873	0.375928	63.3686	68.4881	1.08079	0.112085	0.931133	59.6545	63.3984	1.06276	0.0878169	0.950191	75.2871	56.0256	0.744159	-0.426316	0.64713
MSTRG.19709	139.789	69.5834	0.497774	-1.00644	0.214173	78.9407	146.236	1.85248	0.88946	0.36477	81.8201	62.5763	0.764804	-0.386838	0.646772	64.3907	61.6393	0.95727	-0.0630016	0.970014	73.1248	87.3028	1.19389	0.255666	0.79262	131.244	72.7349	0.554198	-0.851527	0.246147
Ca_13287	55.0994	27.4413	0.498034	-1.00569	0.442604	44.5307	17.7855	0.399399	-1.3241	0.490141	49.092	22.4884	0.458086	-1.12631	0.351066	8.1766	8.80562	1.07693	0.106923	1	52.9193	39.4941	0.746308	-0.422156	0.744066	26.4522	27.5213	1.04042	0.0571622	0.997901
MSTRG.9851	4160	2071.82	0.498034	-1.00569	0.000412813	4730.37	6887.93	1.45611	0.542117	0.168441	2756.31	3128.82	1.13515	0.182877	0.346561	5652.07	7600.23	1.34468	0.427262	0.0792568	4366.32	3528.49	0.808114	-0.307369	0.220418	5581.42	5437.43	0.974202	-0.0377065	0.877851
MSTRG.16987	296.924	147.987	0.4984	-1.00462	0.0817564	506.03	2164.89	4.27818	2.097	8.07646e-06	205.573	136.886	0.665874	-0.586679	0.274417	1428.86	923.611	0.646397	-0.629507	0.0529223	716.816	199.549	0.278383	-1.84486	2.60625e-05	4371.74	2020.85	0.462254	-1.11324	1.73324e-05
MSTRG.15390	106.117	52.9226	0.498718	-1.0037	0.278968	39.4704	29.6425	0.751007	-0.413103	0.828516	12.273	7.82204	0.637337	-0.649872	0.829583	3.06622	7.82722	2.55272	1.35204	0.823791	10.5839	25.983	2.45496	1.2957	0.549091	13.2261	9.82905	0.743155	-0.428265	0.892469
MSTRG.12773	284.68	142.107	0.499181	-1.00236	0.0878839	241.882	441.673	1.82598	0.868673	0.16915	252.62	258.127	1.0218	0.0311169	0.953765	468.11	427.562	0.913378	-0.130716	0.772881	241.504	233.847	0.968292	-0.0464865	0.941217	449.688	425.598	0.94643	-0.0794324	0.847304
MSTRG.21313	231.621	115.646	0.499287	-1.00206	0.118502	194.316	198.605	1.02207	0.0314982	0.974645	226.028	284.527	1.25881	0.332063	0.45808	189.084	150.674	0.796863	-0.327597	0.630503	162.607	188.117	1.15688	0.210242	0.74686	136.331	138.59	1.01657	0.0237091	0.983142
Ca_20921	76.5269	38.2219	0.499457	-1.00157	0.36087	59.7116	15.8093	0.264762	-1.91723	0.270259	57.2741	57.6875	1.00722	0.0103782	1	30.6622	18.5896	0.606271	-0.721965	0.708596	59.6545	40.5334	0.67947	-0.557518	0.645876	12.2087	41.282	3.38136	1.7576	0.241879
MSTRG.8263	178.563	89.1843	0.499457	-1.00157	0.165184	496.922	714.384	1.43762	0.523682	0.325337	135.003	364.703	2.70144	1.43373	0.00170444	838.101	639.875	0.763481	-0.389335	0.296665	313.667	296.206	0.944332	-0.0826342	0.874665	652.149	780.426	1.1967	0.259062	0.449278
MSTRG.1604	25.509	12.7406	0.499457	-1.00157	0.630166	51.6151	78.0586	1.51232	0.596764	0.644315	18.4095	11.7331	0.637337	-0.649872	0.764343	55.192	109.581	1.98545	0.989466	0.30409	12.5082	20.7864	1.66182	0.732764	0.759499	41.7131	42.2649	1.01323	0.0189597	1
MSTRG.7047	4619.16	2308.01	0.49966	-1.00098	0.000374586	4980.35	6199.23	1.24474	0.315843	0.422445	2587.56	2512.83	0.97112	-0.042279	0.834309	5338.3	4842.11	0.907052	-0.140743	0.572572	2250.51	2381.08	1.05802	0.0813615	0.765418	7538.88	4717.94	0.625815	-0.676192	0.00541297
MSTRG.15344	179231	89608.7	0.499962	-1.00011	6.46466e-05	207950	176516	0.848839	-0.236437	0.527468	142024	116761	0.822117	-0.282585	0.0639183	320059	245582	0.767303	-0.382132	0.0861089	185257	105206	0.567893	-0.81631	0.000215774	188589	171063	0.907067	-0.14072	0.534475
MSTRG.11369	6020.12	3012.67	0.500433	-0.99875	0.000270813	7272.67	27024.1	3.71584	1.89369	1.42859e-06	3886.45	3843.56	0.988962	-0.016013	0.932427	30146.1	15826.6	0.524998	-0.929617	5.3236e-05	4909.95	1853.11	0.377418	-1.40576	6.83183e-08	14075.6	10204.5	0.724978	-0.463991	0.0480337
MSTRG.2308	802.002	401.82	0.501021	-0.997058	0.0128331	580.923	532.577	0.916778	-0.125356	0.820184	575.809	518.21	0.899969	-0.152053	0.639693	358.748	478.439	1.33363	0.415362	0.364416	611.939	579.94	0.947708	-0.0774858	0.845047	502.592	469.828	0.934811	-0.0972535	0.804946
MSTRG.2914	422.428	211.69	0.501127	-0.996752	0.0464869	266.172	97.8202	0.367508	-1.44415	0.0730806	292.507	234.661	0.802242	-0.317891	0.471106	60.3024	89.0346	1.47647	0.56215	0.581484	279.029	394.941	1.41541	0.501222	0.296051	162.783	177.906	1.0929	0.128165	0.833502
MSTRG.7852	7444.54	3733	0.501442	-0.995846	0.000221526	7810.07	8929.31	1.14331	0.193213	0.617676	5773.43	4508.43	0.780893	-0.356804	0.0440261	10698.1	8167.7	0.763475	-0.389347	0.100781	5850.95	4693.56	0.802188	-0.317987	0.190842	16010.7	11105.8	0.693651	-0.527718	0.0241048
MSTRG.18984	3505.95	1759.19	0.501771	-0.994899	0.000621152	4462.17	5755.59	1.28986	0.367216	0.353341	3209.39	5367.88	1.67255	0.742051	4.83899e-05	6580.12	5878.24	0.893333	-0.162729	0.505798	4349.97	4162.47	0.956897	-0.0635638	0.798855	7086.14	5240.85	0.739591	-0.4352	0.0726052
MSTRG.14288	6373.16	3199.86	0.502083	-0.994002	0.000269934	5265.75	4003.71	0.760331	-0.3953	0.320453	5749.91	5648.49	0.982362	-0.0256729	0.884158	4482.82	5710.93	1.27396	0.34932	0.161263	6107.85	5320.27	0.871055	-0.199164	0.40903	4984.21	5392.22	1.08186	0.113514	0.643566
MSTRG.3107	526.505	264.613	0.502584	-0.992564	0.0313548	306.654	179.831	0.58643	-0.76997	0.27906	480.693	562.209	1.16958	0.225991	0.492687	195.216	184.918	0.947247	-0.078188	0.910759	542.663	627.748	1.15679	0.210129	0.591102	232.983	405.94	1.74236	0.801041	0.0739981
MSTRG.12841	109.178	54.8827	0.502688	-0.992264	0.276983	64.7719	34.5829	0.533919	-0.905308	0.539776	95.1158	78.2204	0.82237	-0.282141	0.716312	26.5739	28.3737	1.06772	0.0945397	0.97979	84.6709	61.3198	0.724214	-0.465513	0.638912	46.8001	48.1623	1.02911	0.0413949	0.991526
MSTRG.18405	9777.08	4914.94	0.5027	-0.99223	0.000180236	3780.05	2726.12	0.721187	-0.471554	0.247595	9884.89	8744.06	0.884589	-0.176921	0.286678	3062.14	2432.31	0.794317	-0.332213	0.219542	16758.1	8116.04	0.484306	-1.04601	6.19399e-06	3911.87	4812.3	1.23018	0.298867	0.229275
MSTRG.18623	1072.4	540.006	0.503551	-0.989791	0.0071481	1203.34	1222.26	1.01572	0.0225058	0.962807	650.47	3275.48	5.03556	2.33215	2.60355e-25	2349.75	879.583	0.374331	-1.41762	3.49516e-06	1376.86	2442.4	1.77389	0.826913	0.00344969	1830.29	2065.08	1.12828	0.174128	0.525663
MSTRG.7751	519.363	261.673	0.503834	-0.988978	0.0327591	610.272	701.539	1.14955	0.20107	0.701226	456.147	648.252	1.42115	0.507055	0.113816	831.969	1240.61	1.49118	0.576452	0.0868672	637.918	438.592	0.687537	-0.54049	0.177913	616.54	772.563	1.25306	0.325458	0.345573
MSTRG.8239	101.015	50.9625	0.504502	-0.987069	0.297982	289.449	336.936	1.16406	0.219166	0.738249	20.455	49.8655	2.43781	1.28559	0.293029	174.775	117.408	0.671769	-0.573964	0.428737	160.682	74.8309	0.465708	-1.1025	0.153138	275.713	260.47	0.944712	-0.0820535	0.871176
MSTRG.10461	79.588	40.182	0.504875	-0.986003	0.357602	58.6995	63.2373	1.07731	0.107428	0.947675	59.3196	44.9767	0.758211	-0.399329	0.693577	97.0971	45.0065	0.46352	-1.1093	0.285873	46.1841	36.3761	0.787634	-0.344404	0.807334	29.5044	31.453	1.06604	0.092266	0.972417
MSTRG.19862	19.3868	9.80048	0.505523	-0.984152	0.694481	10.1206	9.88083	0.976309	-0.0345909	1	10.2275	14.6663	1.43401	0.520053	0.844909	9.19867	1.9568	0.212727	-2.23293	0.694933	13.4704	18.7077	1.38881	0.473846	0.857642	9.15653	9.82905	1.07345	0.10225	1
MSTRG.2724	19.3868	9.80048	0.505523	-0.984152	0.694481	26.3136	41.4995	1.57711	0.657287	0.7238	29.6598	21.5106	0.725245	-0.463459	0.766572	60.3024	112.516	1.86587	0.899845	0.338062	22.1299	0	0	-Inf	0.120779	72.2349	40.2991	0.55789	-0.841948	0.394979
MSTRG.16789	1193.82	603.709	0.505696	-0.983659	0.00592743	1073.8	995.988	0.927539	-0.10852	0.819748	743.54	692.251	0.93102	-0.103116	0.725612	927.022	971.553	1.04804	0.0676895	0.84709	953.509	721.287	0.756455	-0.402674	0.245169	930.914	787.307	0.845735	-0.241723	0.458077
MSTRG.7040	1187.7	600.769	0.505827	-0.983284	0.00601162	732.732	522.696	0.713353	-0.487313	0.355616	722.062	654.118	0.905903	-0.142572	0.631173	518.192	626.177	1.20839	0.273085	0.503403	1055.5	1012.3	0.959069	-0.060294	0.855812	1013.32	469.828	0.463651	-1.10889	0.00116452
MSTRG.10483	854.04	432.201	0.506066	-0.982601	0.0123122	485.789	611.624	1.25903	0.332314	0.543574	569.672	861.402	1.5121	0.596555	0.0401505	719.541	624.22	0.867526	-0.205021	0.595842	662.934	714.012	1.07705	0.107082	0.774251	588.053	663.461	1.12823	0.174065	0.626615
MSTRG.13817	297.945	150.927	0.506562	-0.98119	0.0878326	161.93	133.391	0.82376	-0.279703	0.751768	198.414	164.263	0.827881	-0.272505	0.606336	149.223	194.702	1.30477	0.383798	0.569647	152.023	198.51	1.30579	0.384924	0.54786	113.948	81.5811	0.71595	-0.482069	0.522994
Ca_06612	36.7329	18.6209	0.506927	-0.98015	0.552646	29.3498	9.88083	0.336658	-1.57064	0.539435	20.455	37.1547	1.81641	0.861089	0.532469	17.3753	8.80562	0.50679	-0.980539	0.738084	25.0164	30.1402	1.20482	0.268817	0.890412	21.3652	16.7094	0.782082	-0.354608	0.867921
MSTRG.14703	73.4658	37.2418	0.506927	-0.98015	0.380288	129.544	85.9632	0.663585	-0.591647	0.555557	79.7746	58.6653	0.735388	-0.443422	0.605487	181.929	103.711	0.57006	-0.810815	0.268196	66.3897	69.6343	1.04887	0.0688406	0.961238	168.887	134.658	0.797325	-0.32676	0.596425
Ca_23728	36.7329	18.6209	0.506927	-0.98015	0.552646	17.205	14.8212	0.861449	-0.215163	0.962597	28.637	39.1102	1.36572	0.449663	0.730474	12.2649	23.4816	1.91454	0.936998	0.69077	6.73518	8.31455	1.23449	0.303921	0.974151	11.1913	6.88033	0.614792	-0.70183	0.83628
MSTRG.7971	556.095	282.254	0.507563	-0.97834	0.0302713	471.62	408.078	0.865269	-0.208779	0.721674	232.164	279.638	1.20448	0.268413	0.549631	280.049	288.629	1.03064	0.0435374	0.942071	294.424	331.543	1.12607	0.171301	0.732994	281.818	332.222	1.17885	0.237384	0.60449
MSTRG.15429	106.117	53.9026	0.507953	-0.977232	0.290289	68.8201	104.737	1.52189	0.605867	0.586437	119.662	87.0202	0.727217	-0.459541	0.507061	38.8388	136.976	3.52679	1.81835	0.0555273	77.9357	90.4207	1.1602	0.214369	0.823196	54.9392	43.2478	0.787194	-0.345209	0.75648
MSTRG.4745	17.3461	8.82043	0.508496	-0.97569	0.719298	12.1447	15.8093	1.30174	0.380447	0.924245	14.3185	21.5106	1.50229	0.587167	0.762431	11.2428	8.80562	0.783221	-0.352508	0.945297	10.5839	15.5898	1.47298	0.558735	0.853586	15.2609	23.5897	1.54576	0.628319	0.73987
Ca_12488	17.3461	8.82043	0.508496	-0.97569	0.719298	9.10854	14.8212	1.62718	0.702375	0.85784	12.273	8.7998	0.717004	-0.479947	0.880139	0	0	NA	NA	NA	0	11.4325	Inf	Inf	0.365797	0	8.84614	Inf	Inf	0.41083
MSTRG.4953	17.3461	8.82043	0.508496	-0.97569	0.719298	9.10854	39.5233	4.33915	2.11741	0.349767	8.18201	5.86653	0.717004	-0.479947	0.925543	17.3753	14.676	0.84465	-0.243574	0.945849	9.62169	5.19659	0.540092	-0.888724	0.846307	32.5566	12.7778	0.392479	-1.34931	0.410928
MSTRG.19752	17.3461	8.82043	0.508496	-0.97569	0.719298	8.09648	36.5591	4.51543	2.17486	0.363145	14.3185	16.6218	1.16086	0.215198	0.946329	4.0883	11.7408	2.87181	1.52196	0.71964	18.2812	0	0	-Inf	0.182385	19.3305	6.88033	0.355932	-1.49033	0.521178
Ca_05976	17.3461	8.82043	0.508496	-0.97569	0.719298	0	0	NA	NA	NA	8.18201	8.7998	1.07551	0.105015	1	4.0883	0	0	-Inf	0.794621	1.92434	0	0	-Inf	0.941158	0	2.94871	Inf	Inf	0.832537
MSTRG.5031	84.6898	43.1221	0.509177	-0.97376	0.347329	17.205	0	0	-Inf	0.299355	60.3423	62.5763	1.03702	0.052447	0.973346	0	5.87041	Inf	Inf	0.682849	57.7301	45.73	0.792134	-0.336183	0.784718	27.4696	5.89743	0.214689	-2.21968	0.271009
MSTRG.18620	3196.78	1628.84	0.509524	-0.972777	0.000939855	5311.29	16325.1	3.07366	1.61996	3.82132e-05	2210.16	2352.48	1.06439	0.0900276	0.661805	20695	26425.7	1.27691	0.352659	0.122335	3014.48	1410.36	0.467861	-1.09585	7.38089e-05	18791.2	7994.95	0.425461	-1.2329	1.94649e-07
MSTRG.20084	65.3029	33.3216	0.510262	-0.97069	0.414062	33.398	99.7964	2.9881	1.57923	0.216059	15.3413	76.2649	4.97123	2.3136	0.0346001	78.6998	63.5961	0.808085	-0.30742	0.775147	75.0492	0	0	-Inf	0.000421411	56.974	61.923	1.08686	0.120172	0.917446
MSTRG.12327	335.698	171.508	0.510901	-0.968885	0.0762569	618.369	506.887	0.819716	-0.286804	0.597948	238.301	306.037	1.28425	0.360923	0.405707	928.044	275.909	0.297302	-1.75	2.03656e-05	401.224	304.52	0.758978	-0.397871	0.398773	653.166	584.828	0.895375	-0.159437	0.657314
MSTRG.5925	78.5676	40.182	0.511432	-0.967387	0.368911	38.4583	105.725	2.74908	1.45895	0.233093	94.0931	59.6431	0.633873	-0.657735	0.412111	48.0375	106.646	2.22005	1.15059	0.248055	45.2219	51.9659	1.14913	0.200543	0.883159	60.0262	43.2478	0.720483	-0.472964	0.654581
MSTRG.21243	4718.14	2413.86	0.511612	-0.966877	0.00056252	5217.17	4429.58	0.849038	-0.236099	0.551803	3035.53	3171.84	1.04491	0.0633728	0.742826	4780.24	5650.27	1.182	0.241236	0.332053	3541.74	3350.76	0.946077	-0.0799701	0.754714	5935.47	4250.08	0.716048	-0.481872	0.0499034
Ca_21252	45.9161	23.5211	0.512263	-0.965043	0.504272	11.1327	7.90467	0.710043	-0.494023	0.92759	45.001	30.3104	0.673549	-0.570145	0.634509	9.19867	7.82722	0.850907	-0.232927	0.985052	27.9029	17.6684	0.633211	-0.659242	0.735259	11.1913	11.7949	1.05393	0.0757778	1
MSTRG.13326	15.3054	7.84038	0.512263	-0.965043	0.746301	89.0613	107.701	1.20929	0.274162	0.79893	0	0	NA	NA	NA	0	3.91361	Inf	Inf	0.810386	1.92434	0	0	-Inf	0.941158	51.887	12.7778	0.246261	-2.02174	0.137095
MSTRG.20500	30.6108	15.6808	0.512263	-0.965043	0.600621	13.1568	17.7855	1.35181	0.434894	0.900647	22.5005	24.4439	1.08637	0.119515	0.967728	15.3311	6.84881	0.446726	-1.16254	0.722956	17.319	10.3932	0.600102	-0.736721	0.78918	12.2087	19.6581	1.61017	0.687213	0.749548
MSTRG.19064	122.443	62.723	0.512263	-0.965043	0.261598	69.8322	134.379	1.92432	0.944347	0.35783	124.776	85.0647	0.681741	-0.552704	0.419467	71.5452	140.89	1.96924	0.97764	0.248444	111.612	119.522	1.07087	0.0987849	0.909332	47.8175	47.1794	0.986657	-0.0193794	1
Ca_00315	15.3054	7.84038	0.512263	-0.965043	0.746301	8.09648	0	0	-Inf	0.621758	22.5005	20.5329	0.91255	-0.132024	0.965456	16.3532	18.5896	1.13676	0.184926	0.962049	34.6381	18.7077	0.540092	-0.888724	0.606872	7.12175	16.7094	2.34625	1.23035	0.623273
MSTRG.11428	1555.03	796.779	0.512389	-0.964688	0.00397003	2291.3	3122.34	1.36269	0.44646	0.281162	1441.06	1273.04	0.883406	-0.178852	0.447002	3820.52	3484.09	0.911942	-0.132986	0.608436	1814.65	956.173	0.526919	-0.924348	0.00235594	3443.87	2048.37	0.594788	-0.749554	0.00422185
MSTRG.21024	271.415	139.167	0.512745	-0.963688	0.10629	631.526	351.758	0.556997	-0.84426	0.134973	297.621	546.565	1.83645	0.876919	0.0145563	468.11	261.233	0.558059	-0.841509	0.0823371	341.57	325.307	0.952387	-0.0703805	0.889729	439.514	407.905	0.928084	-0.107673	0.794243
MSTRG.16204	3373.31	1729.78	0.512786	-0.963571	0.000957881	2000.84	875.442	0.437536	-1.19253	0.00830973	3602.13	3680.27	1.02169	0.0309617	0.869681	1107.93	894.259	0.807145	-0.3091	0.363034	4729.06	2847.73	0.602177	-0.73174	0.00383671	1894.39	1528.42	0.806814	-0.309692	0.268805
MSTRG.17343	284.68	146.027	0.512952	-0.963105	0.0995228	689.213	463.411	0.672377	-0.572658	0.288408	130.912	149.597	1.14272	0.192478	0.752981	183.973	256.341	1.39336	0.478568	0.425347	158.758	218.257	1.37478	0.459199	0.457135	284.87	349.914	1.22833	0.296697	0.510405
MSTRG.6175	179.583	92.1245	0.512991	-0.962995	0.178924	178.123	99.7964	0.560268	-0.835811	0.349248	117.616	106.575	0.906126	-0.142216	0.840813	88.9205	63.5961	0.715202	-0.483577	0.632936	109.687	95.6173	0.871727	-0.198052	0.818679	112.931	84.5298	0.748511	-0.417904	0.579453
MSTRG.12506	238.764	122.506	0.513084	-0.962733	0.126784	140.676	179.831	1.27833	0.354263	0.675807	189.209	143.73	0.759636	-0.396619	0.468178	133.892	153.609	1.14726	0.198196	0.792648	188.585	116.404	0.617247	-0.696079	0.306025	154.644	109.102	0.705508	-0.503265	0.440759
MSTRG.18282	103.056	52.9226	0.513531	-0.961476	0.304309	62.7477	45.4518	0.724358	-0.465225	0.746787	47.0465	62.5763	1.33009	0.411528	0.675616	37.8168	25.4385	0.672676	-0.572015	0.732508	53.8815	82.1062	1.52383	0.607702	0.551575	51.887	36.3675	0.700897	-0.512725	0.655792
MSTRG.18191	636.704	327.336	0.51411	-0.95985	0.0256687	395.716	236.152	0.596772	-0.744749	0.250241	295.575	307.015	1.0387	0.0547851	0.902561	137.98	177.091	1.28345	0.360029	0.609548	314.629	332.582	1.05706	0.0800571	0.875359	251.296	235.897	0.938722	-0.0912297	0.862067
MSTRG.6122	28.57	14.7007	0.51455	-0.958617	0.618413	18.2171	44.4637	2.44077	1.28734	0.501035	24.546	38.1324	1.55351	0.63553	0.633248	22.4856	30.3305	1.34888	0.431763	0.824407	13.4704	33.2582	2.46899	1.30392	0.481346	28.487	25.5555	0.897094	-0.156668	0.940465
MSTRG.4072	114.28	58.8029	0.51455	-0.958617	0.280697	61.7357	151.177	2.44877	1.29206	0.201777	137.049	68.4429	0.499406	-1.00172	0.146693	157.4	113.495	0.721061	-0.471807	0.531704	110.649	77.9489	0.704467	-0.505395	0.558882	92.5827	158.248	1.70926	0.773369	0.24574
MSTRG.16878	1668.29	858.522	0.514613	-0.95844	0.00364101	823.817	324.091	0.393402	-1.34592	0.0138726	3029.39	3242.24	1.07026	0.0979624	0.610399	1794.76	1725.9	0.961632	-0.0564439	0.849641	321.364	271.262	0.844095	-0.244522	0.631712	271.644	256.538	0.944392	-0.082543	0.871247
MSTRG.14782	12110.6	6236.04	0.514923	-0.957572	0.000253737	25322.8	23593.5	0.931709	-0.102048	0.787299	5902.3	8776.33	1.48693	0.572341	0.000772491	24278.4	24723.2	1.01832	0.0261965	0.908611	7976.38	7310.57	0.916527	-0.125751	0.593717	25183.5	16983.6	0.674394	-0.568337	0.0140655
Ca_26652	41.8347	21.561	0.515387	-0.956273	0.53032	9.10854	21.7378	2.38653	1.25492	0.678425	25.5688	12.7108	0.497123	-1.00833	0.567044	8.1766	5.87041	0.717953	-0.478039	0.944081	14.4325	22.865	1.58427	0.663817	0.766113	9.15653	27.5213	3.00565	1.58768	0.396676
MSTRG.21699	277.538	143.087	0.515559	-0.955791	0.105541	124.483	140.308	1.12712	0.172642	0.856299	221.937	111.464	0.502233	-0.993571	0.0682122	25.5519	37.1793	1.45505	0.54107	0.749101	258.823	183.959	0.710752	-0.492581	0.39094	84.4436	459.999	5.44742	2.44557	1.23488e-06
MSTRG.11075	2868.23	1478.89	0.515612	-0.955643	0.00136746	4256.73	5182.5	1.21748	0.283903	0.474843	2178.46	2839.4	1.3034	0.382278	0.0568829	5872.84	5662.01	0.964101	-0.052744	0.830925	2712.35	2595.18	0.956799	-0.0637118	0.811256	5747.25	4060.38	0.706491	-0.501257	0.0420119
MSTRG.767	55.0994	28.4214	0.515821	-0.955059	0.463246	16.193	17.7855	1.09835	0.135334	0.984374	34.7735	22.4884	0.646709	-0.628811	0.655031	14.309	14.676	1.02565	0.036534	1	45.2219	39.4941	0.87334	-0.195385	0.897353	17.2957	15.7265	0.909272	-0.137216	0.97804
MSTRG.13893	2316.21	1195.66	0.516212	-0.953964	0.00202647	3307.41	2861.49	0.865174	-0.208937	0.609785	2459.72	4536.78	1.84443	0.883178	3.07814e-06	3973.83	2873.57	0.723123	-0.467687	0.074117	2938.46	3344.53	1.13819	0.18674	0.470173	3480.5	3209.18	0.922047	-0.117088	0.646657
MSTRG.18973	459.161	237.172	0.516532	-0.95307	0.0484002	1060.64	3317.98	3.12829	1.64537	0.00014606	351.826	418.479	1.18945	0.250292	0.502934	4779.22	3213.07	0.6723	-0.572822	0.0257197	327.137	135.111	0.413011	-1.27575	0.024746	1640.04	1350.51	0.823464	-0.280223	0.329055
MSTRG.2198	638.744	330.276	0.517071	-0.951566	0.0266848	530.32	359.662	0.678199	-0.560219	0.334096	415.237	505.499	1.21738	0.283775	0.412011	318.887	540.078	1.69363	0.760121	0.0939737	312.705	411.57	1.31616	0.396337	0.395479	401.87	265.384	0.660373	-0.598646	0.173903
MSTRG.16764	13.2647	6.86033	0.517189	-0.951237	0.775921	12.1447	4.94042	0.406795	-1.29763	0.786893	3.06825	9.77755	3.18668	1.67206	0.661782	0	59.6825	Inf	Inf	0.00314621	1.92434	2.07864	1.08018	0.111276	1	2.03479	1.96581	0.966102	-0.049753	1
Ca_04655	13.2647	6.86033	0.517189	-0.951237	0.775921	11.1327	8.89275	0.798798	-0.324098	0.96041	7.15926	0	0	-Inf	0.48252	0	10.7624	Inf	Inf	0.430087	6.73518	7.27523	1.08018	0.111276	1	0	0	NA	NA	NA
MSTRG.4667	13.2647	6.86033	0.517189	-0.951237	0.775921	12.1447	15.8093	1.30174	0.380447	0.924245	0	11.7331	Inf	Inf	0.266644	0	15.6544	Inf	Inf	0.265572	8.65952	0	0	-Inf	0.50166	7.12175	7.86324	1.10412	0.142892	1
Ca_27642	13.2647	6.86033	0.517189	-0.951237	0.775921	4.04824	9.88083	2.44077	1.28734	0.824245	7.15926	7.82204	1.09258	0.127735	1	17.3753	17.6112	1.01358	0.0194605	1	9.62169	12.4718	1.29622	0.37431	0.92784	20.3479	11.7949	0.579661	-0.786719	0.708137
MSTRG.8337	323.454	167.588	0.518121	-0.948639	0.0866075	912.879	1234.12	1.3519	0.434983	0.354019	61.3651	193.596	3.15482	1.65756	0.0086877	899.426	277.866	0.308937	-1.69461	4.10235e-05	166.455	131.993	0.792967	-0.334668	0.6298	417.131	332.222	0.796445	-0.328354	0.437368
MSTRG.13473	332.637	172.488	0.518549	-0.947449	0.0833983	732.732	718.337	0.980354	-0.0286253	0.958011	264.893	239.55	0.904329	-0.14508	0.752329	831.969	1363.89	1.63935	0.713128	0.0315996	449.333	284.773	0.633769	-0.657971	0.156006	553.462	716.538	1.29465	0.372559	0.29281
MSTRG.10578	5404.84	2802.94	0.518598	-0.947313	0.000608275	6310.2	5194.35	0.823168	-0.280741	0.475153	4822.27	4866.29	1.00913	0.0131086	0.942705	5126.73	7690.24	1.50003	0.58499	0.016733	3964.14	3822.61	0.964299	-0.052447	0.835449	4999.47	5444.31	1.08898	0.122975	0.615941
MSTRG.7216	891.793	462.582	0.51871	-0.946999	0.0142305	666.948	970.298	1.45483	0.540854	0.275294	665.811	678.562	1.01915	0.0273681	0.931895	1421.71	627.156	0.441129	-1.18073	0.000538407	721.627	506.148	0.701399	-0.511693	0.181705	631.801	750.939	1.18857	0.249226	0.471355
MSTRG.3428	126.524	65.6632	0.518976	-0.94626	0.262248	102.218	85.9632	0.840979	-0.249859	0.821455	88.9793	61.5986	0.692279	-0.530574	0.515004	75.6335	86.0994	1.13838	0.186977	0.85764	149.136	77.9489	0.522669	-0.93603	0.232452	134.296	113.034	0.84168	-0.248657	0.717731
MSTRG.3291	1286.67	668.392	0.519474	-0.944877	0.006891	1230.67	1797.32	1.46045	0.546411	0.218283	1232.41	814.47	0.660873	-0.597555	0.0198726	1594.44	1544.9	0.968929	-0.0455365	0.882148	1090.14	716.09	0.656881	-0.606296	0.0737539	1112.01	701.794	0.631104	-0.66405	0.0387216
MSTRG.20883	162.237	84.2841	0.519512	-0.944771	0.207428	144.725	160.069	1.10603	0.145388	0.871719	208.641	241.506	1.15752	0.211032	0.659926	263.695	277.866	1.05374	0.0755182	0.896631	172.228	167.33	0.971561	-0.041623	0.958425	159.731	186.752	1.16917	0.225482	0.701023
MSTRG.12701	62.2419	32.3416	0.519611	-0.944496	0.437331	14.1688	7.90467	0.557891	-0.841946	0.836053	40.91	17.5996	0.430202	-1.21691	0.369189	11.2428	4.89201	0.435123	-1.20051	0.777477	42.3354	30.1402	0.711939	-0.490175	0.740909	9.15653	12.7778	1.39548	0.480762	0.880287
MSTRG.18777	186.726	97.0247	0.519611	-0.944496	0.178623	96.1457	73.1182	0.760493	-0.394993	0.729428	99.2068	148.619	1.49807	0.583105	0.354147	19.4194	30.3305	1.56186	0.643267	0.740096	77.9357	110.168	1.41357	0.499346	0.563882	64.0957	74.7008	1.16546	0.220895	0.815716
MSTRG.6256	62.2419	32.3416	0.519611	-0.944496	0.437331	33.398	26.6782	0.798798	-0.324098	0.881299	40.91	43.0212	1.05161	0.0725936	0.971071	18.3973	13.6976	0.744544	-0.425572	0.882197	61.5788	50.9266	0.827015	-0.274014	0.818223	28.487	45.2136	1.58717	0.666454	0.596561
MSTRG.4982	124.484	64.6831	0.519611	-0.944496	0.266825	61.7357	61.2612	0.992314	-0.011132	1	76.7063	68.4429	0.892271	-0.164446	0.856058	36.7947	41.0929	1.11682	0.159391	0.928909	88.5195	61.3198	0.692726	-0.529643	0.586608	74.2697	58.9743	0.794056	-0.332687	0.722596
MSTRG.11631	307.128	159.748	0.520134	-0.943044	0.0951979	407.86	779.598	1.91143	0.934655	0.0820601	144.208	148.619	1.03059	0.0434662	0.952738	501.839	488.223	0.972867	-0.0396848	0.931138	123.158	99.7746	0.810137	-0.303762	0.706492	330.653	323.376	0.977992	-0.0321052	0.949631
MSTRG.1489	24.4886	12.7406	0.520267	-0.942675	0.657333	26.3136	8.89275	0.337953	-1.56511	0.569207	17.3868	44.9767	2.58684	1.37119	0.295183	6.13245	11.7408	1.91454	0.936998	0.816709	32.7137	32.2189	0.984873	-0.0219907	1	13.2261	12.7778	0.966102	-0.049753	1
MSTRG.3302	24.4886	12.7406	0.520267	-0.942675	0.657333	20.2412	28.6544	1.41565	0.501462	0.831746	10.2275	15.6441	1.52961	0.613162	0.804238	27.596	30.3305	1.09909	0.136307	0.95716	10.5839	14.5505	1.37478	0.459199	0.889842	42.7305	23.5897	0.552058	-0.857108	0.517143
Ca_15292	24.4886	12.7406	0.520267	-0.942675	0.657333	21.2533	55.3327	2.60349	1.38045	0.418408	13.2958	22.4884	1.69139	0.758212	0.687435	56.2141	39.1361	0.696197	-0.522433	0.690563	12.5082	15.5898	1.24637	0.317727	0.926052	18.3131	26.5384	1.44915	0.535209	0.759577
MSTRG.20447	24.4886	12.7406	0.520267	-0.942675	0.657333	0	0	NA	NA	NA	0	0	NA	NA	NA	0	0	NA	NA	NA	19.2434	35.3368	1.83631	0.876811	0.605985	7.12175	15.7265	2.20823	1.14289	0.65971
MSTRG.19706	229.581	119.566	0.520801	-0.941196	0.14129	246.943	105.725	0.428135	-1.22386	0.131687	63.4106	70.3984	1.1102	0.150819	0.876321	94.0309	64.5745	0.686737	-0.542169	0.583212	347.343	70.6737	0.203469	-2.29712	0.000194548	138.365	216.239	1.56281	0.644144	0.25839
MSTRG.16410	71.4251	37.2418	0.521411	-0.939508	0.4051	98.1699	167.974	1.71106	0.774887	0.394556	64.4333	52.7988	0.819433	-0.287302	0.767338	146.157	97.8402	0.66942	-0.579017	0.464595	75.0492	55.0839	0.733971	-0.446206	0.673329	120.052	120.897	1.00704	0.0101184	1
MSTRG.11031	373.451	195.029	0.522235	-0.937228	0.0725058	779.287	1240.04	1.59126	0.670166	0.158737	378.418	536.788	1.4185	0.504371	0.144757	1354.25	1911.8	1.4117	0.497436	0.096888	640.804	421.963	0.65849	-0.602767	0.134894	915.653	894.443	0.976836	-0.0338115	0.919567
MSTRG.6244	573.442	299.895	0.522973	-0.935191	0.0355125	984.735	1218.31	1.23719	0.30707	0.511052	253.642	316.793	1.24897	0.320744	0.451009	1013.9	1442.16	1.4224	0.508323	0.11358	441.636	356.486	0.807196	-0.30901	0.492105	1550.51	1111.67	0.716969	-0.480017	0.102341
MSTRG.18287	103.056	53.9026	0.523041	-0.935004	0.316261	33.398	28.6544	0.857968	-0.221004	0.923371	49.092	67.4651	1.37426	0.458652	0.627012	17.3753	21.5248	1.23882	0.308967	0.907516	43.2976	34.2975	0.792134	-0.336183	0.819595	31.5392	27.5213	0.872608	-0.196594	0.910876
MSTRG.11410	145.911	76.4437	0.523905	-0.932622	0.235851	78.9407	29.6425	0.375503	-1.4131	0.316783	86.9338	95.82	1.10222	0.140409	0.860979	27.596	32.2873	1.17	0.226505	0.910231	69.2762	98.7353	1.42524	0.511206	0.577175	47.8175	72.7349	1.5211	0.605111	0.529326
MSTRG.16372	11.2239	5.88029	0.523905	-0.932622	0.808738	4.04824	2.96425	0.732231	-0.449628	0.996505	8.18201	15.6441	1.91201	0.93509	0.704469	0	0	NA	NA	NA	12.5082	17.6684	1.41255	0.498299	0.856469	5.08696	3.93162	0.772881	-0.371681	0.990254
Ca_12580	22.4479	11.7606	0.523905	-0.932622	0.678748	28.3377	24.7021	0.871704	-0.19809	0.942129	19.4323	16.6218	0.855373	-0.225375	0.930085	12.2649	9.78402	0.797725	-0.326036	0.945522	6.73518	21.8257	3.24055	1.69624	0.505253	11.1913	14.7436	1.31741	0.397706	0.891177
MSTRG.20659	11.2239	5.88029	0.523905	-0.932622	0.808738	10.1206	11.857	1.17157	0.228443	0.977252	15.3413	14.6663	0.956005	-0.06491	1	14.309	13.6976	0.95727	-0.0630016	1	5.77301	11.4325	1.98034	0.985745	0.799568	14.2435	7.86324	0.552058	-0.857108	0.754827
Ca_16039	11.2239	5.88029	0.523905	-0.932622	0.808738	0	8.89275	Inf	Inf	0.587457	8.18201	9.77755	1.19501	0.257018	0.969433	0	0	NA	NA	NA	12.5082	0	0	-Inf	0.336503	5.08696	8.84614	1.73898	0.798244	0.85005
Ca_26731	11.2239	5.88029	0.523905	-0.932622	0.808738	0	0	NA	NA	NA	19.4323	14.6663	0.754741	-0.405947	0.851296	4.0883	1.9568	0.478635	-1.063	0.940091	15.3947	16.6291	1.08018	0.111276	0.992113	0	3.93162	Inf	Inf	0.74664
MSTRG.22009	1031.58	540.986	0.524424	-0.931195	0.0118659	2019.06	1485.09	0.735535	-0.443135	0.308002	1289.69	3140.55	2.43512	1.28399	9.10387e-10	1825.43	831.642	0.455588	-1.1342	0.000359266	2222.61	2078.64	0.935223	-0.096617	0.726442	1744.83	2236.11	1.28156	0.357905	0.190055
MSTRG.16787	985.666	517.465	0.52499	-0.929638	0.0131173	974.614	480.208	0.492716	-1.02117	0.0461865	906.157	773.404	0.853499	-0.228539	0.405386	463	632.048	1.36511	0.449021	0.277801	1066.08	638.142	0.598585	-0.740371	0.0321282	515.818	363.675	0.705045	-0.504214	0.205785
MSTRG.9556	119.382	62.723	0.525398	-0.928517	0.283926	408.872	987.095	2.41419	1.27154	0.0144887	26.5915	20.5329	0.772158	-0.373032	0.827618	846.278	3464.52	4.09383	2.03345	4.37384e-12	25.0164	46.7693	1.86955	0.902689	0.531247	786.444	466.88	0.593659	-0.752294	0.0346582
MSTRG.15347	151.013	79.3839	0.525675	-0.927756	0.230395	227.714	421.912	1.85282	0.88972	0.166317	53.1831	102.664	1.93039	0.948896	0.232567	424.161	409.95	0.966497	-0.0491627	0.919779	127.006	85.2241	0.671023	-0.575566	0.478572	429.34	253.589	0.59065	-0.759625	0.0821093
MSTRG.10495	42.8551	22.5411	0.525984	-0.926908	0.535978	29.3498	24.7021	0.841645	-0.248716	0.920588	61.3651	46.9322	0.764804	-0.386838	0.69706	21.4636	23.4816	1.09402	0.129643	0.971893	65.4275	65.4771	1.00076	0.00109295	1	41.7131	54.0598	1.29599	0.374055	0.738983
MSTRG.10669	160.196	84.2841	0.52613	-0.926508	0.218063	192.291	592.85	3.08308	1.62437	0.00825648	65.4561	109.509	1.67301	0.742445	0.321679	70.5232	105.667	1.49834	0.583361	0.53224	280.953	89.3814	0.318136	-1.65228	0.00914388	168.887	224.102	1.32693	0.408098	0.455645
MSTRG.13312	713.231	375.358	0.526279	-0.9261	0.0249648	5181.75	6969.94	1.34509	0.427707	0.275742	236.255	1347.35	5.70292	2.5117	4.12793e-17	3408.62	3825.55	1.12232	0.16648	0.521656	457.03	522.777	1.14386	0.193907	0.642582	3448.96	3718.33	1.0781	0.108492	0.668813
MSTRG.9141	605.073	318.515	0.526409	-0.925745	0.0338273	535.38	639.29	1.19409	0.255907	0.634389	433.646	430.212	0.992081	-0.0114707	0.981501	776.777	741.629	0.954751	-0.0668032	0.859775	384.868	293.088	0.761529	-0.393029	0.412231	428.322	432.478	1.0097	0.0139303	0.978782
MSTRG.15691	63.2622	33.3216	0.526722	-0.924886	0.441822	70.8442	133.391	1.88288	0.912942	0.373943	42.9555	64.5318	1.50229	0.587167	0.547829	111.406	137.955	1.2383	0.308365	0.698275	37.5246	47.8087	1.27406	0.349436	0.799922	75.2871	88.4614	1.17499	0.232647	0.786375
Ca_26030	31.6311	16.6608	0.526722	-0.924886	0.607079	10.1206	0	0	-Inf	0.530834	8.18201	18.5773	2.27051	1.18302	0.594613	5.11037	3.91361	0.765816	-0.38493	0.990484	16.3569	12.4718	0.762482	-0.391224	0.89898	13.2261	10.812	0.817471	-0.290761	0.937612
MSTRG.18990	4119.19	2171.79	0.527236	-0.923478	0.00114722	2700.18	1902.06	0.704421	-0.505491	0.230028	3339.28	2659.49	0.796427	-0.328386	0.0896373	1653.72	1923.54	1.16316	0.21805	0.457766	3451.3	2891.38	0.837767	-0.255379	0.322542	2152.8	2347.18	1.09029	0.12471	0.64253
MSTRG.18854	92.8526	49.0024	0.527744	-0.922091	0.34777	57.6874	111.653	1.93549	0.952698	0.39616	88.9793	87.998	0.988971	-0.0160004	1	84.8322	118.387	1.39554	0.480822	0.581105	81.7844	62.3591	0.762482	-0.391224	0.697546	63.0783	58.9743	0.934937	-0.0970587	0.935894
MSTRG.16866	378.553	199.93	0.528142	-0.921002	0.0754942	346.125	255.914	0.739368	-0.435635	0.508567	197.391	226.839	1.14919	0.200614	0.684934	242.232	233.838	0.965349	-0.0508781	0.937399	219.375	236.965	1.08018	0.111276	0.850646	241.122	208.376	0.864192	-0.210576	0.687412
Ca_20908	20.4072	10.7805	0.528271	-0.920649	0.70171	16.193	0.988083	0.0610193	-4.03459	0.438967	2.0455	0	0	-Inf	0.905887	1.02207	0.978402	0.95727	-0.0630016	1	1.92434	2.07864	1.08018	0.111276	1	2.03479	1.96581	0.966102	-0.049753	1
MSTRG.3861	20.4072	10.7805	0.528271	-0.920649	0.70171	31.3739	43.4757	1.38573	0.470644	0.792754	10.2275	16.6218	1.62521	0.700625	0.76502	23.5077	36.2009	1.53996	0.62289	0.71831	37.5246	14.5505	0.387758	-1.36677	0.431894	22.3826	28.5042	1.2735	0.348796	0.838439
MSTRG.251	1818.28	962.407	0.529295	-0.917855	0.00446847	2823.65	7429.4	2.63113	1.39568	0.000523252	1234.46	1554.63	1.25936	0.332691	0.153219	12262.9	7295.94	0.594963	-0.749128	0.00162132	1818.5	837.691	0.46065	-1.11826	0.000286534	4990.31	3645.59	0.730534	-0.452976	0.0688952
MSTRG.12904	2726.4	1443.61	0.529494	-0.917315	0.00224634	2476.51	2425.74	0.9795	-0.029882	0.943974	2197.89	2493.28	1.13439	0.181922	0.372157	2715.65	3490.94	1.28549	0.362316	0.172349	3115.5	2987	0.958754	-0.0607671	0.815888	3235.31	2296.07	0.70969	-0.49474	0.057997
MSTRG.14289	79.588	42.142	0.529503	-0.91729	0.388164	201.4	155.129	0.770253	-0.376595	0.641257	103.298	192.618	1.86468	0.89893	0.119004	221.79	125.235	0.564657	-0.824553	0.217284	130.855	86.2634	0.659229	-0.601148	0.453835	183.131	188.718	1.03051	0.0433564	0.948263
MSTRG.2648	23130.5	12248.6	0.529545	-0.917176	0.000333145	66684.7	80400.3	1.20568	0.269847	0.472019	18051.6	18243	1.0106	0.0152162	0.924128	105458	128096	1.21467	0.280565	0.208834	29231.7	13853.1	0.473907	-1.07732	2.08855e-06	70465.6	54318.3	0.770848	-0.375482	0.0993887
MSTRG.6128	268.354	142.107	0.52955	-0.917162	0.124068	115.375	65.2135	0.565231	-0.823087	0.449426	166.708	208.262	1.24926	0.321071	0.535633	61.3245	89.0346	1.45186	0.537902	0.597007	374.284	193.313	0.516489	-0.953192	0.0651965	69.1827	60.9401	0.880857	-0.18302	0.855815
MSTRG.12449	4706.91	2493.24	0.529698	-0.916759	0.00105076	2631.36	2966.23	1.12726	0.172821	0.675646	4754.77	3722.31	0.782859	-0.353176	0.0525565	3561.93	2665.17	0.748237	-0.418434	0.114912	4283.58	3151.21	0.73565	-0.442908	0.0798616	3498.81	2432.69	0.69529	-0.524314	0.0428148
MSTRG.9683	1513.19	801.679	0.529793	-0.916498	0.0063461	2689.04	6591.5	2.45124	1.29351	0.00135015	755.813	1365.92	1.80722	0.853776	0.00079991	4586.05	6447.67	1.40593	0.491526	0.0471642	1064.16	1231.59	1.15734	0.210812	0.506267	2885.33	3143.33	1.08942	0.123559	0.63257
MSTRG.9123	2658.03	1408.33	0.529838	-0.916376	0.00236262	1452.31	655.099	0.451075	-1.14856	0.0157107	2249.03	2158.88	0.959918	-0.0590174	0.776898	752.247	539.099	0.716652	-0.480655	0.218116	3027.95	2898.66	0.957302	-0.0629534	0.810179	1220.87	1101.84	0.9025	-0.148001	0.625872
MSTRG.18638	1645.84	872.242	0.529968	-0.916022	0.00545069	1835.88	1107.64	0.603331	-0.728979	0.102564	1096.39	1318.01	1.20214	0.265606	0.27505	1030.25	1394.22	1.35328	0.436465	0.175576	1182.51	1219.12	1.03096	0.043994	0.890731	1561.7	1277.78	0.818197	-0.28948	0.318186
MSTRG.17652	125.504	66.6432	0.531004	-0.913204	0.279253	123.471	177.855	1.44046	0.526525	0.542328	148.299	184.796	1.2461	0.317423	0.563466	220.768	155.566	0.704657	-0.505006	0.433265	150.098	102.893	0.685501	-0.54477	0.464751	186.183	122.863	0.659906	-0.599669	0.322237
MSTRG.17251	717.312	381.239	0.531482	-0.911907	0.0267875	473.644	236.152	0.498585	-1.00409	0.108287	282.279	311.904	1.10495	0.143978	0.734968	108.34	74.3585	0.686345	-0.542995	0.553977	268.445	350.25	1.30474	0.383759	0.440634	249.261	239.829	0.962158	-0.0556536	0.919155
MSTRG.10128	84.6898	45.0822	0.532322	-0.90963	0.376311	77.9287	50.3922	0.646646	-0.628952	0.627839	50.1148	43.0212	0.858453	-0.220188	0.849585	88.9205	34.2441	0.385109	-1.37666	0.22096	24.0542	119.522	4.96884	2.31291	0.0238864	50.8696	60.9401	1.19797	0.260587	0.805704
MSTRG.479	347.942	185.229	0.532356	-0.909538	0.0891965	676.056	823.073	1.21746	0.283877	0.574847	316.03	351.992	1.11379	0.15548	0.698838	688.878	1065.48	1.54669	0.629182	0.0753373	363.7	309.717	0.851573	-0.231798	0.631814	664.357	499.316	0.751577	-0.412008	0.257173
MSTRG.7648	206.112	109.765	0.532551	-0.909009	0.174021	171.038	174.891	1.02252	0.0321352	0.976249	151.367	118.308	0.781599	-0.3555	0.559177	139.002	141.868	1.02062	0.0294446	0.978862	143.363	151.741	1.05843	0.0819319	0.915051	173.974	185.769	1.0678	0.0946369	0.876272
MSTRG.2219	213.255	113.686	0.533097	-0.907531	0.168124	307.666	255.914	0.831789	-0.26571	0.695512	61.3651	154.485	2.51748	1.33198	0.0496324	105.274	160.458	1.5242	0.60805	0.423223	33.6759	67.5557	2.00605	1.00436	0.397472	117	88.4614	0.75608	-0.40339	0.585736
MSTRG.11287	1757.06	936.926	0.533236	-0.907155	0.00523465	2585.81	2435.63	0.941918	-0.0863266	0.836641	1185.37	1332.68	1.12428	0.168995	0.482597	2573.58	2904.88	1.12873	0.174697	0.518989	1181.54	1185.86	1.00366	0.0052641	0.989676	2966.72	2302.95	0.776261	-0.365387	0.163732
Ca_18671	9.18323	4.90024	0.533607	-0.906149	0.845546	15.1809	5.9285	0.390523	-1.35652	0.735143	2.0455	1.95551	0.956005	-0.06491	1	6.13245	9.78402	1.59545	0.673964	0.890959	2.88651	3.11796	1.08018	0.111276	1	16.2783	6.88033	0.422669	-1.2424	0.626034
MSTRG.1218	73.4658	39.2019	0.533607	-0.906149	0.413158	80.9648	72.1301	0.890882	-0.166694	0.897122	41.9328	100.709	2.40167	1.26404	0.130284	78.6998	119.365	1.51671	0.600949	0.494181	115.46	83.1455	0.720122	-0.473687	0.574355	106.826	102.222	0.956901	-0.0635588	0.943896
MSTRG.110	119.382	63.7031	0.533607	-0.906149	0.294376	360.294	349.781	0.970824	-0.0427188	0.949947	115.571	100.709	0.871403	-0.198588	0.777462	390.433	267.104	0.684123	-0.547673	0.277459	178.963	87.3028	0.487825	-1.03557	0.154259	349.983	154.316	0.440924	-1.1814	0.0169791
MSTRG.19964	9.18323	4.90024	0.533607	-0.906149	0.845546	8.09648	7.90467	0.976309	-0.0345909	1	16.364	7.82204	0.478002	-1.06491	0.657172	8.1766	10.7624	1.31625	0.39643	0.938634	7.69735	5.19659	0.675114	-0.566796	0.930154	8.13914	12.7778	1.56992	0.650687	0.830641
Ca_22747	9.18323	4.90024	0.533607	-0.906149	0.845546	5.0603	5.9285	1.17157	0.228443	1	0	0	NA	NA	NA	0	0.978402	Inf	Inf	1	1.92434	2.07864	1.08018	0.111276	1	1.01739	0.982905	0.966102	-0.049753	1
MSTRG.17862	9.18323	4.90024	0.533607	-0.906149	0.845546	4.04824	5.9285	1.46446	0.550372	0.966085	13.2958	13.6886	1.02954	0.0420052	1	8.1766	18.5896	2.27352	1.18493	0.677555	17.319	16.6291	0.960163	-0.0586491	1	8.13914	11.7949	1.44915	0.535209	0.873997
MSTRG.13557	55.0994	29.4014	0.533607	-0.906149	0.483984	80.9648	134.379	1.65972	0.730944	0.465743	51.1376	54.7543	1.07073	0.0985888	0.939159	85.8543	127.192	1.48149	0.567049	0.503636	61.5788	57.1625	0.928282	-0.107364	0.937006	85.461	129.743	1.51816	0.602324	0.401172
MSTRG.22455	18.3665	9.80048	0.533607	-0.906149	0.726458	9.10854	15.8093	1.73566	0.795484	0.830227	10.2275	18.5773	1.81641	0.861089	0.690835	14.309	12.7192	0.888894	-0.169917	0.979895	19.2434	10.3932	0.540092	-0.888724	0.728572	9.15653	16.7094	1.82486	0.867785	0.721547
MSTRG.8902	36.7329	19.601	0.533607	-0.906149	0.580016	17.205	40.5114	2.35463	1.2355	0.538716	31.7053	26.3994	0.832649	-0.264219	0.866601	29.6402	29.3521	0.99028	-0.014092	1	17.319	30.1402	1.74029	0.799332	0.668267	36.6261	25.5555	0.69774	-0.519238	0.713978
MSTRG.5306	9.18323	4.90024	0.533607	-0.906149	0.845546	2.02412	4.94042	2.44077	1.28734	0.919442	16.364	22.4884	1.37426	0.458652	0.809842	9.19867	3.91361	0.425454	-1.23293	0.80943	16.3569	10.3932	0.635402	-0.654259	0.820864	0	2.94871	Inf	Inf	0.832537
Ca_09723	9.18323	4.90024	0.533607	-0.906149	0.845546	1.01206	2.96425	2.92893	1.55037	0.957326	0	3.91102	Inf	Inf	0.736648	0	2.93521	Inf	Inf	0.877349	9.62169	18.7077	1.94433	0.959273	0.714022	0	1.96581	Inf	Inf	0.920401
Ca_04497	18.3665	9.80048	0.533607	-0.906149	0.726458	7.08442	21.7378	3.0684	1.61749	0.60891	27.6143	25.4216	0.920597	-0.119358	0.961321	22.4856	0	0	-Inf	0.129904	16.3569	10.3932	0.635402	-0.654259	0.820864	23.4	10.812	0.462049	-1.11388	0.57048
Ca_06545	18.3665	9.80048	0.533607	-0.906149	0.726458	3.03618	11.857	3.90523	1.96541	0.711154	12.273	4.88878	0.398335	-1.32794	0.663378	5.11037	13.6976	2.68036	1.42243	0.700144	8.65952	8.31455	0.960163	-0.0586491	1	8.13914	6.88033	0.845339	-0.242398	0.986288
MSTRG.4684	27.5497	14.7007	0.533607	-0.906149	0.643871	0	5.9285	Inf	Inf	0.734584	36.819	23.4661	0.637337	-0.649872	0.63282	8.1766	0	0	-Inf	0.545509	47.1463	0	0	-Inf	0.00821617	0	1.96581	Inf	Inf	0.920401
Ca_06123	9.18323	4.90024	0.533607	-0.906149	0.845546	3.03618	0	0	-Inf	0.894597	5.11376	11.7331	2.29441	1.19812	0.702771	0	0	NA	NA	NA	9.62169	4.15727	0.432073	-1.21065	0.793234	3.05218	3.93162	1.28814	0.365284	1
Ca_17684	9.18323	4.90024	0.533607	-0.906149	0.845546	4.04824	0	0	-Inf	0.836916	0	0	NA	NA	NA	0	0	NA	NA	NA	0	3.11796	Inf	Inf	0.849035	1.01739	0	0	-Inf	0.998424
MSTRG.412	17279.8	9221.27	0.533645	-0.906047	0.000438795	25352.1	71382.1	2.81563	1.49346	9.96243e-05	14528.2	9442.18	0.649922	-0.621662	0.00014209	86233.5	54979.3	0.637564	-0.649358	0.00387159	11363.2	3400.65	0.299268	-1.74049	7.90147e-13	56441.9	24444.8	0.433097	-1.20724	1.87953e-07
MSTRG.21514	737.719	393.979	0.53405	-0.904953	0.0264925	150.797	526.648	3.49243	1.80423	0.00540767	689.334	659.985	0.957423	-0.0627711	0.836984	827.881	838.49	1.01282	0.0183717	0.962809	729.324	802.354	1.10013	0.137679	0.701192	820.018	775.512	0.945725	-0.0805076	0.811298
MSTRG.21023	209.174	111.725	0.534128	-0.904743	0.172987	422.029	236.152	0.559563	-0.837628	0.190225	232.164	388.169	1.67196	0.741537	0.0696273	285.159	178.069	0.624456	-0.679328	0.246321	266.521	249.436	0.935899	-0.0955757	0.865	253.331	294.871	1.16398	0.219064	0.648545
MSTRG.15004	418.347	223.451	0.534128	-0.904743	0.0690213	403.812	893.227	2.21199	1.14534	0.0300164	254.665	351.014	1.37834	0.462928	0.262176	1339.94	472.568	0.352679	-1.50357	2.49764e-05	470.501	442.75	0.941018	-0.0877052	0.841271	452.74	493.418	1.08985	0.124129	0.753341
MSTRG.10547	11842.3	6336.01	0.535033	-0.902301	0.000562143	11316.9	22770.4	2.01208	1.00868	0.00857933	10318.5	9835.24	0.953162	-0.0692063	0.675177	24955	30756.1	1.23246	0.301543	0.184515	16529.1	7805.28	0.472215	-1.08249	3.02647e-06	21993	17010.1	0.773436	-0.370647	0.109237
MSTRG.11411	71.4251	38.2219	0.535132	-0.902033	0.422025	40.4824	16.7974	0.414931	-1.26906	0.529303	35.7963	32.2659	0.901376	-0.149799	0.927073	13.287	22.5032	1.69363	0.760121	0.750946	49.0706	58.2018	1.18608	0.246205	0.842756	18.3131	27.5213	1.50282	0.587677	0.730293
MSTRG.8743	62.2419	33.3216	0.535357	-0.901427	0.456239	88.0493	45.4518	0.516209	-0.953972	0.450196	15.3413	7.82204	0.509869	-0.971801	0.697472	8.1766	0	0	-Inf	0.545509	75.0492	43.6514	0.581637	-0.781809	0.474614	52.9044	34.4017	0.650261	-0.62091	0.587892
MSTRG.21025	2412.13	1292.68	0.53591	-0.899938	0.00326708	5777.85	3388.14	0.586401	-0.770041	0.0540504	2945.52	5571.25	1.89143	0.919477	5.33214e-07	4489.97	2474.38	0.55109	-0.859641	0.00105999	3683.18	3381.94	0.918212	-0.123101	0.628821	4254.74	4455.51	1.04719	0.0665201	0.789661
MSTRG.12419	1007.09	540.006	0.536202	-0.89915	0.0155232	800.54	414.995	0.518394	-0.947879	0.0760843	830.474	852.602	1.02665	0.0379384	0.894162	385.322	317.981	0.825233	-0.277126	0.573957	668.707	541.485	0.809749	-0.304454	0.429662	572.792	419.7	0.732727	-0.448652	0.240958
MSTRG.14916	78.5676	42.142	0.536379	-0.898674	0.400005	97.1578	91.8917	0.945799	-0.0803946	0.949878	42.9555	59.6431	1.38848	0.47351	0.640235	80.7439	104.689	1.29656	0.374685	0.684231	54.8436	70.6737	1.28864	0.365849	0.737296	86.4784	75.6837	0.875174	-0.192357	0.826528
MSTRG.17639	365.288	196.01	0.536588	-0.898112	0.0866496	278.317	144.26	0.518331	-0.948054	0.207357	237.278	275.727	1.16204	0.21666	0.63039	101.185	124.257	1.22801	0.296326	0.724044	296.348	322.189	1.0872	0.120614	0.813282	154.644	195.598	1.26483	0.338944	0.557282
MSTRG.8166	34.6922	18.6209	0.536746	-0.897688	0.59616	25.3015	22.7259	0.898204	-0.154885	0.963879	27.6143	27.3771	0.991413	-0.0124426	1	20.4415	16.6328	0.81368	-0.297467	0.915698	57.7301	28.0616	0.486082	-1.04073	0.424278	21.3652	12.7778	0.598063	-0.741631	0.714552
MSTRG.15518	483.65	259.713	0.536985	-0.897047	0.0567772	725.647	866.549	1.19417	0.256013	0.608241	390.691	348.081	0.890937	-0.166605	0.663802	818.682	1083.09	1.32297	0.403779	0.241712	715.854	430.278	0.60107	-0.734396	0.061699	1240.2	678.204	0.54685	-0.870783	0.0061326
MSTRG.5377	298.965	160.728	0.537614	-0.895357	0.115232	99.1819	55.3327	0.557891	-0.841946	0.473402	202.505	179.907	0.888409	-0.170705	0.744519	38.8388	39.1361	1.00765	0.010999	1	208.791	261.908	1.25441	0.327005	0.560094	57.9914	65.8546	1.13559	0.183446	0.859884
MSTRG.452	51.0179	27.4413	0.537876	-0.894654	0.507529	10.1206	15.8093	1.56209	0.643481	0.862666	19.4323	46.9322	2.41517	1.27213	0.313866	10.2207	4.89201	0.478635	-1.063	0.816789	67.3518	37.4155	0.555523	-0.848082	0.468052	40.6957	28.5042	0.700424	-0.5137	0.698822
MSTRG.8098	194.888	104.865	0.538077	-0.894114	0.191518	130.556	217.378	1.66502	0.735542	0.364795	9.20476	7.82204	0.849782	-0.234835	0.979815	0	0	NA	NA	NA	22.1299	17.6684	0.798396	-0.324823	0.894001	15.2609	13.7607	0.901695	-0.149289	0.979593
MSTRG.19733	169.38	91.1444	0.538108	-0.894033	0.220722	224.677	754.896	3.35991	1.74842	0.00249188	136.026	92.8867	0.682861	-0.550337	0.400819	913.735	305.261	0.334081	-1.58173	0.000100351	160.682	72.7523	0.452771	-1.14315	0.140528	484.279	345	0.712399	-0.489244	0.229077
MSTRG.15704	3379.43	1818.97	0.538247	-0.893658	0.00210821	740.828	282.592	0.381454	-1.39042	0.0138329	2449.49	2250.79	0.918882	-0.122048	0.54974	190.106	303.305	1.59545	0.673964	0.237144	2899.01	2599.34	0.896627	-0.15742	0.550955	476.14	495.384	1.04042	0.0571622	0.887165
MSTRG.3142	995.87	536.086	0.538309	-0.893493	0.0164684	1652.69	2390.17	1.44623	0.532295	0.212923	585.014	1627.96	2.78278	1.47653	7.28633e-09	3392.27	2715.07	0.800369	-0.321262	0.227302	2768.16	1416.59	0.511745	-0.966504	0.000521769	3194.61	2235.13	0.699655	-0.515285	0.0488914
MSTRG.12682	788.737	425.341	0.539268	-0.890926	0.0255092	2196.17	2473.17	1.12613	0.171372	0.683635	546.149	672.695	1.23171	0.300659	0.330452	2756.54	3902.85	1.41585	0.50167	0.0564631	846.709	691.147	0.816275	-0.292873	0.410798	1955.43	1912.73	0.978165	-0.0318497	0.909427
MSTRG.21418	74.4862	40.182	0.539455	-0.890425	0.417042	86.0251	156.117	1.81479	0.859799	0.36517	83.8656	59.6431	0.711174	-0.491725	0.557519	114.472	57.7257	0.504276	-0.987713	0.293718	93.3304	75.8703	0.812921	-0.298812	0.749349	128.191	131.709	1.02744	0.0390562	0.965212
MSTRG.21194	1331.57	719.355	0.540232	-0.88835	0.0100838	658.851	964.369	1.46371	0.549633	0.268498	795.7	685.406	0.861388	-0.215266	0.454136	946.441	1112.44	1.1754	0.233147	0.489652	1199.82	711.933	0.593364	-0.75301	0.0242089	1358.22	871.836	0.641897	-0.639587	0.0363997
MSTRG.4860	32.6515	17.6409	0.540278	-0.888227	0.61315	19.2291	19.7617	1.02769	0.0394096	1	26.5915	20.5329	0.772158	-0.373032	0.827618	9.19867	0	0	-Inf	0.494204	14.4325	21.8257	1.51226	0.596703	0.79611	12.2087	6.88033	0.563559	-0.827361	0.790471
MSTRG.21405	32.6515	17.6409	0.540278	-0.888227	0.61315	6.07236	7.90467	1.30174	0.380447	0.970502	24.546	16.6218	0.67717	-0.56241	0.750338	0	12.7192	Inf	Inf	0.355147	6.73518	19.7471	2.93193	1.55185	0.56272	8.13914	4.91452	0.603814	-0.727825	0.875995
MSTRG.22351	16.3257	8.82043	0.540278	-0.888227	0.753291	14.1688	18.7736	1.32499	0.405982	0.903666	10.2275	14.6663	1.43401	0.520053	0.844909	17.3753	13.6976	0.78834	-0.34311	0.913608	22.1299	12.4718	0.563574	-0.827324	0.719922	13.2261	14.7436	1.11473	0.156698	0.978643
MSTRG.5955	16.3257	8.82043	0.540278	-0.888227	0.753291	41.4945	59.285	1.42874	0.514748	0.730154	21.4778	39.1102	1.82096	0.864701	0.518231	55.192	66.5313	1.20545	0.269574	0.821188	31.7516	29.1009	0.916519	-0.125763	0.958147	54.9392	63.8888	1.1629	0.217727	0.834524
MSTRG.19467	32.6515	17.6409	0.540278	-0.888227	0.61315	14.1688	28.6544	2.02235	1.01604	0.676718	61.3651	20.5329	0.334602	-1.57948	0.161459	21.4636	76.3154	3.55558	1.83008	0.155723	31.7516	7.27523	0.22913	-2.12576	0.313596	42.7305	84.5298	1.97821	0.984194	0.289189
MSTRG.433	16.3257	8.82043	0.540278	-0.888227	0.753291	0	9.88083	Inf	Inf	0.543983	402.964	138.841	0.34455	-1.53721	0.000501382	447.669	106.646	0.238225	-2.0696	0.000230517	389.678	131.993	0.338724	-1.56182	0.00408668	512.766	267.35	0.521388	-0.93957	0.0243666
Ca_19615	32.6515	17.6409	0.540278	-0.888227	0.61315	50.603	0	0	-Inf	0.0191066	0	0	NA	NA	NA	0	0	NA	NA	NA	0.962169	0	0	-Inf	1	0	0.982905	Inf	Inf	1
MSTRG.17165	438.754	237.172	0.540557	-0.887482	0.0688359	462.512	112.641	0.243543	-2.03775	0.00320599	174.89	175.018	1.00073	0.00105329	1	111.406	67.5097	0.605978	-0.722661	0.433729	190.509	196.431	1.03108	0.0441617	0.951124	80.374	149.402	1.85883	0.894394	0.197766
MSTRG.12295	423.449	229.331	0.541579	-0.884755	0.0734235	1951.25	1924.79	0.986436	-0.0197023	0.964639	357.963	859.447	2.40094	1.2636	5.38023e-05	1899.02	2083.02	1.09689	0.133424	0.642753	339.646	726.484	2.13895	1.0969	0.00682359	1460.98	1635.55	1.11949	0.162847	0.568762
MSTRG.2367	3840.63	2080.64	0.541745	-0.884315	0.00197669	2267.02	2574.94	1.13583	0.183747	0.660889	2434.15	1942.8	0.798144	-0.32528	0.116005	2057.44	2756.16	1.33961	0.421811	0.127692	3307.94	2705.35	0.817835	-0.290118	0.264788	4407.34	3336.96	0.757136	-0.401375	0.110368
MSTRG.14850	39.794	21.561	0.541817	-0.884123	0.570205	6.07236	6.91658	1.13903	0.187801	1	11.2503	17.5996	1.56437	0.645583	0.774012	0	9.78402	Inf	Inf	0.472818	25.9786	19.7471	0.760129	-0.395684	0.849359	13.2261	6.88033	0.520209	-0.942838	0.746596
MSTRG.19991	643.846	348.897	0.541895	-0.883915	0.0377419	385.595	208.486	0.540685	-0.887139	0.180645	423.419	455.634	1.07608	0.105789	0.768503	174.775	146.76	0.839711	-0.252035	0.720711	462.803	394.941	0.853367	-0.228762	0.602137	265.539	256.538	0.966102	-0.049753	0.926239
MSTRG.5088	960.157	520.405	0.542	-0.883635	0.0187914	409.884	483.173	1.1788	0.237322	0.683645	537.967	597.408	1.11049	0.1512	0.636615	419.051	452.022	1.07868	0.109267	0.812408	700.459	631.906	0.902131	-0.148591	0.692372	528.027	444.273	0.841383	-0.249165	0.519318
MSTRG.22364	1143.82	620.37	0.542366	-0.882661	0.0138249	678.081	840.859	1.24006	0.310407	0.538251	1633.33	1003.18	0.61419	-0.703244	0.0030559	349.55	1098.75	3.14332	1.65229	1.75275e-05	1408.62	1123.5	0.797594	-0.326273	0.29078	384.574	884.614	2.30024	1.20179	0.000789713
Ca_17692	23.4682	12.7406	0.542888	-0.881275	0.685379	12.1447	8.89275	0.732231	-0.449628	0.929171	14.3185	27.3771	1.91201	0.93509	0.577234	8.1766	6.84881	0.837612	-0.255647	0.986266	9.62169	7.27523	0.756128	-0.403297	0.942608	13.2261	14.7436	1.11473	0.156698	0.978643
MSTRG.4534	23.4682	12.7406	0.542888	-0.881275	0.685379	12.1447	12.8451	1.05767	0.0808863	1	18.4095	18.5773	1.00912	0.0130925	1	12.2649	12.7192	1.03704	0.0524756	1	40.4111	22.865	0.56581	-0.82161	0.59871	8.13914	14.7436	1.81144	0.857138	0.748842
MSTRG.1464	23.4682	12.7406	0.542888	-0.881275	0.685379	69.8322	198.605	2.84403	1.50794	0.100221	45.001	19.5551	0.434548	-1.20241	0.347778	206.459	169.264	0.81984	-0.286585	0.659898	31.7516	17.6684	0.556458	-0.845655	0.641508	141.418	79.6153	0.56298	-0.828844	0.240829
MSTRG.16170	576.503	313.615	0.543996	-0.878331	0.0466381	779.287	930.774	1.19439	0.256278	0.602199	489.898	464.434	0.948022	-0.0770081	0.826134	958.706	822.836	0.858278	-0.220484	0.531545	688.913	529.013	0.767896	-0.381018	0.321439	715.227	857.093	1.19835	0.26105	0.433813
MSTRG.705	668.335	363.598	0.544035	-0.878228	0.0365206	1057.6	2373.38	2.24411	1.16614	0.00811991	438.76	412.613	0.940406	-0.0886446	0.80904	2540.88	2343.27	0.92223	-0.116802	0.672942	444.522	278.537	0.6266	-0.674384	0.148423	2018.51	1165.73	0.577518	-0.792061	0.00542314
MSTRG.22077	428.551	233.251	0.54428	-0.87758	0.0742383	152.821	193.664	1.26726	0.341714	0.67681	439.783	237.594	0.540254	-0.88829	0.024119	119.583	241.665	2.0209	1.015	0.122862	327.137	265.026	0.810137	-0.303762	0.550269	170.922	209.359	1.22488	0.292639	0.600301
Ca_03697	30.6108	16.6608	0.54428	-0.87758	0.63107	16.193	11.857	0.732231	-0.449628	0.905127	13.2958	13.6886	1.02954	0.0420052	1	12.2649	8.80562	0.717953	-0.478039	0.907965	5.77301	20.7864	3.60061	1.84824	0.490474	17.2957	11.7949	0.681954	-0.552253	0.817229
MSTRG.4628	313.25	170.528	0.544384	-0.877304	0.114881	364.342	644.23	1.7682	0.822284	0.142492	243.415	229.772	0.943954	-0.0832108	0.865226	550.898	471.59	0.856038	-0.224254	0.598721	255.937	240.083	0.938054	-0.0922575	0.872389	566.688	429.529	0.757965	-0.399797	0.295615
MSTRG.19196	1794.81	977.108	0.544407	-0.877242	0.00657878	921.987	755.884	0.819842	-0.286582	0.561362	926.612	885.846	0.956005	-0.06491	0.811462	389.411	359.074	0.922095	-0.117013	0.81108	1985.92	1689.93	0.850958	-0.23284	0.41192	748.801	887.563	1.18531	0.245267	0.457393
MSTRG.922	2649.87	1443.61	0.544785	-0.876241	0.00358697	2342.92	1642.19	0.700918	-0.512683	0.230965	1146.5	1403.08	1.22379	0.291354	0.223329	1205.03	1214.2	1.00761	0.0109378	0.975773	1518.3	1412.43	0.930272	-0.104276	0.727884	1640.04	1193.25	0.727573	-0.458836	0.113798
MSTRG.10454	242.845	132.306	0.544818	-0.876155	0.157335	90.0734	70.1539	0.778853	-0.360577	0.759864	174.89	193.596	1.10695	0.146594	0.785314	33.7285	41.0929	1.21834	0.284922	0.860546	191.472	215.139	1.12361	0.168138	0.783492	78.3392	97.3076	1.24213	0.312817	0.699576
MSTRG.14965	37.7533	20.581	0.545145	-0.875288	0.585641	48.5789	34.5829	0.711892	-0.49027	0.769579	31.7053	44.9767	1.41859	0.504456	0.673568	47.0154	37.1793	0.790789	-0.338636	0.817185	29.8272	38.4548	1.28925	0.366533	0.816997	34.5913	32.4359	0.937687	-0.0928218	0.967834
Ca_05941	37.7533	20.581	0.545145	-0.875288	0.585641	9.10854	6.91658	0.759351	-0.397161	0.959226	33.7508	19.5551	0.579397	-0.787376	0.587074	13.287	15.6544	1.17818	0.236559	0.954737	32.7137	39.4941	1.20726	0.271741	0.864554	24.4174	19.6581	0.805085	-0.312787	0.872895
MSTRG.22030	1663.18	907.524	0.545655	-0.87394	0.00769445	3200.14	2262.71	0.707067	-0.500081	0.227158	2179.48	5416.76	2.48534	1.31345	3.21144e-12	3258.37	1449.01	0.444704	-1.16908	3.21403e-05	3898.71	3486.91	0.894377	-0.161046	0.524457	3181.39	3846.11	1.20894	0.273743	0.280651
MSTRG.9817	44.8958	24.5012	0.545735	-0.873728	0.546564	38.4583	45.4518	1.18185	0.241043	0.893545	51.1376	55.732	1.08985	0.124124	0.916849	21.4636	15.6544	0.729349	-0.455319	0.855852	56.768	57.1625	1.00695	0.00999254	1	26.4522	28.5042	1.07757	0.107788	0.96787
MSTRG.12990	186.726	101.925	0.545854	-0.873413	0.209707	81.9769	42.4876	0.518287	-0.948176	0.469092	136.026	134.93	0.991945	-0.0116679	0.998615	32.7064	34.2441	1.04701	0.0662814	0.987584	148.174	157.976	1.06615	0.0924168	0.900708	90.5479	106.154	1.17235	0.229401	0.76803
MSTRG.14769	156.115	85.2641	0.546163	-0.872597	0.248701	511.091	834.93	1.63363	0.708077	0.172709	121.707	151.552	1.24522	0.316397	0.602164	732.828	1077.22	1.46995	0.555768	0.112546	154.909	64.4378	0.415971	-1.26544	0.11431	433.409	535.683	1.23598	0.30565	0.428973
MSTRG.2660	73.4658	40.182	0.546948	-0.870525	0.429819	69.8322	56.3207	0.806516	-0.310225	0.819115	48.0693	59.6431	1.24077	0.311239	0.759145	19.4194	65.5529	3.37564	1.75516	0.206222	56.768	106.01	1.86744	0.901058	0.329651	60.0262	47.1794	0.785981	-0.347434	0.742318
MSTRG.1145	798.941	437.101	0.547101	-0.870121	0.0282175	2342.92	2599.65	1.10958	0.150008	0.719838	733.312	948.422	1.29334	0.371102	0.17575	2304.78	4418.46	1.91709	0.938916	0.00038094	643.691	601.765	0.934867	-0.097167	0.802086	2290.15	1982.52	0.865672	-0.208108	0.441297
MSTRG.16755	80.6083	44.1021	0.547116	-0.87008	0.40729	24.2895	120.546	4.9629	2.31118	0.0658206	20.455	19.5551	0.956005	-0.06491	1	116.517	36.2009	0.310693	-1.68644	0.0963403	35.6002	36.3761	1.02179	0.0311055	1	63.0783	166.111	2.63341	1.39693	0.0465122
MSTRG.10794	196.929	107.805	0.547431	-0.86925	0.200701	65.7839	86.9513	1.32177	0.402473	0.738101	166.708	147.641	0.885624	-0.175233	0.762048	81.766	102.732	1.25642	0.329316	0.722956	199.169	151.741	0.761868	-0.392387	0.540024	67.1479	114.017	1.698	0.763834	0.326389
MSTRG.12999	1157.09	635.071	0.548853	-0.865507	0.0153285	1005.99	637.314	0.63352	-0.658538	0.184086	725.13	851.625	1.17444	0.231977	0.409015	897.382	553.776	0.617101	-0.696421	0.0638998	1029.52	1382.29	1.34266	0.425091	0.173923	921.758	1085.13	1.17724	0.235404	0.452377
MSTRG.1456	249.988	137.207	0.548853	-0.865507	0.156687	976.638	894.215	0.915605	-0.127202	0.793198	209.664	191.64	0.914034	-0.12968	0.802462	942.353	871.756	0.925085	-0.112343	0.750147	575.377	193.313	0.335977	-1.57357	0.000706536	805.775	862.99	1.07101	0.0989675	0.765346
MSTRG.3514	107.138	58.8029	0.548853	-0.865507	0.340128	118.411	114.618	0.967964	-0.0469747	0.970751	79.7746	108.531	1.36047	0.444104	0.541965	76.6556	118.387	1.5444	0.627043	0.478794	163.569	155.898	0.953103	-0.0692964	0.926463	92.5827	119.914	1.29521	0.37319	0.609186
Ca_06345	14.285	7.84038	0.548853	-0.865507	0.782593	23.2774	2.96425	0.127345	-2.97319	0.398173	19.4323	12.7108	0.654109	-0.612398	0.769056	8.1766	7.82722	0.95727	-0.0630016	1	17.319	14.5505	0.840142	-0.251294	0.940573	4.06957	6.88033	1.69068	0.757602	0.893421
MSTRG.3395	14.285	7.84038	0.548853	-0.865507	0.782593	45.5427	16.7974	0.368828	-1.43898	0.453574	14.3185	11.7331	0.819433	-0.287302	0.929549	76.6556	106.646	1.39123	0.476364	0.604384	3.84868	9.35387	2.43041	1.2812	0.786393	23.4	32.4359	1.38615	0.471079	0.758779
Ca_21267	57.1401	31.3615	0.548853	-0.865507	0.493126	55.6633	33.5948	0.603536	-0.728488	0.643617	86.9338	62.5763	0.719816	-0.474301	0.563491	38.8388	39.1361	1.00765	0.010999	1	96.2169	99.7746	1.03698	0.0523822	0.963353	71.2175	70.7691	0.993705	-0.00911105	1
MSTRG.18053	14.285	7.84038	0.548853	-0.865507	0.782593	53.6392	51.3803	0.957888	-0.0620717	0.979914	12.273	10.7553	0.876338	-0.190441	0.975771	25.5519	36.2009	1.41676	0.502596	0.770168	7.69735	7.27523	0.94516	-0.0813692	1	20.3479	29.4871	1.44915	0.535209	0.742554
Ca_10159	28.57	15.6808	0.548853	-0.865507	0.65002	25.3015	28.6544	1.13252	0.179534	0.948756	26.5915	20.5329	0.772158	-0.373032	0.827618	44.9713	15.6544	0.348098	-1.52243	0.362032	22.1299	18.7077	0.845361	-0.242361	0.926635	50.8696	39.3162	0.772881	-0.371681	0.749347
MSTRG.7451	7.14251	3.92019	0.548853	-0.865507	0.887468	6.07236	7.90467	1.30174	0.380447	0.970502	14.3185	8.7998	0.614575	-0.70234	0.789518	7.15452	0.978402	0.136753	-2.87036	0.715749	11.546	5.19659	0.450076	-1.15176	0.768246	15.2609	5.89743	0.386441	-1.37168	0.612395
MSTRG.4929	14.285	7.84038	0.548853	-0.865507	0.782593	16.193	22.7259	1.40344	0.488971	0.86164	9.20476	6.84429	0.743559	-0.42748	0.926675	16.3532	27.3953	1.67522	0.744353	0.721437	6.73518	9.35387	1.38881	0.473846	0.929276	17.2957	15.7265	0.909272	-0.137216	0.97804
MSTRG.12775	7.14251	3.92019	0.548853	-0.865507	0.887468	34.4101	61.2612	1.78033	0.832143	0.5816	0	10.7553	Inf	Inf	0.304068	62.3466	38.1577	0.612025	-0.708337	0.573277	12.5082	6.23591	0.498546	-1.0042	0.781274	26.4522	15.7265	0.594524	-0.750193	0.669415
Ca_07634	14.285	7.84038	0.548853	-0.865507	0.782593	6.07236	15.8093	2.60349	1.38045	0.723324	10.2275	7.82204	0.764804	-0.386838	0.927566	11.2428	13.6976	1.21834	0.284922	0.949019	10.5839	9.35387	0.883786	-0.178231	0.990885	11.1913	9.82905	0.878274	-0.187257	0.983113
MSTRG.3831	14.285	7.84038	0.548853	-0.865507	0.782593	3.03618	0	0	-Inf	0.894597	4.091	0	0	-Inf	0.715421	0	0	NA	NA	NA	0	4.15727	Inf	Inf	0.77203	0	0	NA	NA	NA
Ca_20810	14.285	7.84038	0.548853	-0.865507	0.782593	8.09648	0	0	-Inf	0.621758	4.091	0	0	-Inf	0.715421	0	0	NA	NA	NA	0	0	NA	NA	NA	4.06957	5.89743	1.44915	0.535209	0.950019
MSTRG.16588	1150.96	632.131	0.549218	-0.864548	0.0155763	1196.26	1458.41	1.21915	0.285872	0.527633	912.294	919.09	1.00745	0.0107071	0.972467	1584.22	1351.17	0.852897	-0.229557	0.454909	1627.03	1123.5	0.690525	-0.534234	0.0777126	1498.62	1585.43	1.05792	0.081236	0.777576
MSTRG.2619	638.744	350.857	0.549292	-0.864355	0.0423415	609.26	747.979	1.22768	0.295939	0.567876	566.604	579.809	1.0233	0.0332362	0.921922	638.797	749.456	1.17323	0.230487	0.546183	775.508	537.328	0.692872	-0.52934	0.157623	737.61	738.161	1.00075	0.00107888	1
MSTRG.4956	1772.36	975.147	0.550196	-0.861982	0.00767496	1709.37	2424.76	1.41851	0.504375	0.23659	240.346	361.769	1.5052	0.589955	0.153894	459.934	1957.78	4.25666	2.08972	4.91847e-10	360.813	263.987	0.731644	-0.450786	0.362747	1215.78	636.922	0.523878	-0.932698	0.00364838
Ca_11536	69.3844	38.2219	0.550871	-0.860213	0.448667	21.2533	22.7259	1.06929	0.0966536	0.988771	43.9783	64.5318	1.46736	0.553219	0.570081	0	88.0562	Inf	Inf	0.000186318	48.1084	36.3761	0.756128	-0.403297	0.768568	23.4	21.6239	0.924097	-0.113883	0.973944
MSTRG.19442	55.0994	30.3815	0.551394	-0.858844	0.504801	101.206	202.557	2.00143	1.00103	0.244878	51.1376	40.088	0.783924	-0.351214	0.751603	302.534	930.46	3.07555	1.62085	6.48746e-05	15.3947	14.5505	0.94516	-0.0813692	1	197.374	70.7691	0.358553	-1.47974	0.0236425
MSTRG.7053	1480.54	816.38	0.551407	-0.858812	0.0106008	637.598	668.932	1.04914	0.0692131	0.897205	778.314	507.455	0.651993	-0.617072	0.041342	507.971	259.277	0.510416	-0.970255	0.0413639	737.984	749.349	1.0154	0.0220486	0.955094	497.505	403.974	0.812	-0.300449	0.448136
MSTRG.3543	1984.6	1094.71	0.551605	-0.858293	0.00662019	4189.93	3108.51	0.7419	-0.430703	0.286617	2487.33	6433.63	2.58656	1.37103	9.36957e-14	4407.19	1855.05	0.420915	-1.2484	3.40114e-06	4809.88	4019.04	0.835581	-0.259149	0.295211	4344.27	5116.02	1.17765	0.235909	0.33932
MSTRG.10014	292.843	161.708	0.5522	-0.856737	0.133402	191.279	68.1777	0.35643	-1.48831	0.109623	268.984	201.418	0.74881	-0.417328	0.367759	66.4349	62.6177	0.942543	-0.0853694	0.952343	170.304	199.549	1.17172	0.228633	0.717903	119.035	131.709	1.10648	0.145971	0.836452
MSTRG.13975	196.929	108.785	0.552408	-0.856194	0.206843	214.557	204.533	0.953282	-0.0690244	0.933193	132.958	166.218	1.25016	0.322113	0.578281	89.9426	135.019	1.50117	0.586091	0.477241	135.666	117.443	0.865679	-0.208097	0.786733	209.583	232.948	1.11149	0.15249	0.774956
MSTRG.16978	156.115	86.2442	0.552441	-0.856109	0.256811	58.6995	37.5472	0.63965	-0.644644	0.670609	48.0693	42.0435	0.874643	-0.193234	0.873743	17.3753	14.676	0.84465	-0.243574	0.945849	28.8651	47.8087	1.65628	0.727947	0.60239	18.3131	25.5555	1.39548	0.480762	0.789677
MSTRG.33	182.644	100.945	0.552686	-0.855468	0.222899	156.869	116.594	0.743254	-0.428072	0.636168	124.776	146.663	1.17542	0.233171	0.70516	129.804	104.689	0.806519	-0.310219	0.705368	194.358	126.797	0.652388	-0.616198	0.35342	93.6001	147.436	1.57517	0.655504	0.334475
MSTRG.19183	8899.57	4920.82	0.552928	-0.854837	0.00126824	5243.49	4841.61	0.923357	-0.11504	0.771496	7426.2	7389.87	0.995109	-0.0070737	0.967609	4357.1	4282.47	0.982869	-0.0249283	0.922681	8760.55	8649.21	0.987291	-0.0184529	0.937533	4383.94	5910.21	1.34815	0.430979	0.0791304
MSTRG.4964	12547.3	6938.74	0.553004	-0.854638	0.00103782	6200.89	3287.35	0.530142	-0.91555	0.0220417	11261.5	10425.8	0.925791	-0.111242	0.497835	3896.15	4802.98	1.23275	0.301879	0.23413	14769.3	11070.8	0.749584	-0.415838	0.0693609	7523.62	6763.37	0.898951	-0.153685	0.522052
MSTRG.18051	33.6718	18.6209	0.553011	-0.854619	0.618871	161.93	270.735	1.67193	0.741513	0.318799	16.364	30.3104	1.85226	0.889286	0.570238	86.8764	191.767	2.20735	1.14232	0.124865	56.768	40.5334	0.714019	-0.485965	0.69576	89.5305	82.564	0.922188	-0.116867	0.897118
MSTRG.16810	396.919	219.531	0.553086	-0.854424	0.0906563	417.981	601.743	1.43964	0.52571	0.345818	571.718	439.012	0.767882	-0.381043	0.251422	798.24	445.173	0.557693	-0.842458	0.0336966	817.844	599.687	0.733254	-0.447616	0.220281	721.331	493.418	0.684038	-0.547851	0.126837
MSTRG.11666	389.777	215.61	0.553164	-0.854222	0.0930135	984.735	1257.83	1.27733	0.35313	0.448217	336.485	414.568	1.23206	0.301067	0.42443	1398.2	1857.01	1.32814	0.40941	0.17194	392.565	280.616	0.714827	-0.484334	0.313143	1333.8	838.418	0.628592	-0.669803	0.0294459
Ca_15500	26.5293	14.7007	0.554131	-0.851702	0.670115	20.2412	12.8451	0.634601	-0.656079	0.828988	17.3868	18.5773	1.06848	0.0955547	0.992703	23.5077	16.6328	0.707548	-0.499101	0.829769	15.3947	32.2189	2.09285	1.06547	0.561875	23.4	13.7607	0.588062	-0.76596	0.687984
MSTRG.2535	26.5293	14.7007	0.554131	-0.851702	0.670115	33.398	24.7021	0.739628	-0.435129	0.838061	27.6143	14.6663	0.531114	-0.912907	0.582771	37.8168	32.2873	0.853782	-0.228061	0.897446	34.6381	28.0616	0.810137	-0.303762	0.860724	26.4522	21.6239	0.817471	-0.290761	0.875636
Ca_03462	26.5293	14.7007	0.554131	-0.851702	0.670115	22.2653	22.7259	1.02069	0.0295394	1	11.2503	14.6663	1.30364	0.382549	0.892764	33.7285	17.6112	0.522147	-0.937471	0.613083	20.2055	14.5505	0.720122	-0.473687	0.849106	19.3305	22.6068	1.16949	0.225881	0.921259
MSTRG.11010	381.614	211.69	0.554723	-0.850159	0.0971716	953.361	3458.29	3.62747	1.85897	1.99865e-05	318.076	308.971	0.971375	-0.0419	0.925946	2923.13	3492.89	1.19491	0.256907	0.330733	345.419	165.252	0.47841	-1.06368	0.0495665	1467.08	957.349	0.652554	-0.615831	0.0400955
MSTRG.9319	118.362	65.6632	0.554768	-0.850044	0.324049	155.857	161.058	1.03337	0.0473507	0.963164	99.2068	96.7978	0.975716	-0.0354662	0.975911	177.841	380.598	2.1401	1.09768	0.0434214	279.029	111.207	0.39855	-1.32717	0.0304031	228.913	198.547	0.867345	-0.205323	0.701393
MSTRG.5292	492.833	273.433	0.554819	-0.84991	0.0678065	230.75	214.414	0.929206	-0.10593	0.890837	279.211	365.68	1.30969	0.389227	0.33289	204.415	335.592	1.64172	0.715207	0.192133	524.382	507.187	0.96721	-0.0480992	0.910701	410.009	295.854	0.72158	-0.470769	0.274966
MSTRG.2042	6024.2	3343.92	0.555082	-0.849227	0.00184216	6968.04	29955.7	4.29902	2.10401	1.01136e-07	3926.34	3574.67	0.910433	-0.135374	0.46656	26081.3	11808.3	0.452751	-1.14321	8.66444e-07	3889.09	1132.86	0.291291	-1.77947	1.08898e-10	11197.4	10610.5	0.94758	-0.07768	0.741452
MSTRG.15671	1552.99	862.442	0.555344	-0.848545	0.0106466	2167.83	1778.55	0.820427	-0.285553	0.504834	868.316	1141.04	1.31408	0.394058	0.126574	1941.94	2360.88	1.21573	0.281827	0.318728	1000.66	897.971	0.897383	-0.156204	0.641307	2592.32	1931.41	0.745051	-0.424589	0.113074
MSTRG.16835	104.077	57.8228	0.55558	-0.847935	0.355998	59.7116	30.6306	0.512976	-0.963038	0.535525	97.1613	101.687	1.04657	0.0656741	0.94027	11.2428	22.5032	2.00157	1.00113	0.681676	98.1412	103.932	1.059	0.0827067	0.932488	36.6261	45.2136	1.23446	0.303884	0.809909
MSTRG.10915	552.014	306.755	0.555701	-0.847618	0.0578218	340.052	380.412	1.11869	0.161806	0.796903	459.215	730.383	1.5905	0.669483	0.0318207	274.938	348.311	1.26687	0.341269	0.509457	487.82	544.603	1.1164	0.158857	0.699114	422.218	345	0.817113	-0.291393	0.48745
MSTRG.14705	142.85	79.3839	0.555714	-0.847585	0.281255	442.27	712.408	1.6108	0.687775	0.202498	24.546	216.084	8.80321	3.13803	7.74696e-06	962.794	1136.9	1.18084	0.239809	0.474787	256.899	168.37	0.655392	-0.60957	0.296578	559.566	432.478	0.772881	-0.371681	0.331703
MSTRG.13805	11164.8	6206.64	0.555913	-0.847068	0.00122022	6871.89	5918.62	0.86128	-0.215447	0.581797	9814.32	8544.6	0.870626	-0.199875	0.229292	7223	6041.63	0.836443	-0.25766	0.289424	8638.35	9018.17	1.04397	0.0620781	0.79055	6784.99	6464.56	0.952774	-0.0697938	0.772581
MSTRG.17756	116.321	64.6831	0.556075	-0.846648	0.329934	84.001	53.3565	0.635189	-0.654743	0.600695	130.912	110.486	0.843973	-0.244731	0.708155	115.494	60.6609	0.525228	-0.928984	0.31764	141.439	83.1455	0.587855	-0.766468	0.330559	65.1131	67.8204	1.04158	0.0587714	0.966262
MSTRG.21041	19.3868	10.7805	0.556075	-0.846648	0.732919	15.1809	21.7378	1.43192	0.51795	0.858012	10.2275	3.91102	0.382402	-1.38684	0.696729	8.1766	6.84881	0.837612	-0.255647	0.986266	12.5082	10.3932	0.83091	-0.267236	0.957399	6.10436	2.94871	0.483051	-1.04975	0.864174
MSTRG.480	19.3868	10.7805	0.556075	-0.846648	0.732919	64.7719	95.8441	1.47972	0.565322	0.62581	22.5005	25.4216	1.12982	0.176098	0.934874	40.883	119.365	2.91967	1.54581	0.117141	1.92434	0	0	-Inf	0.941158	0	0	NA	NA	NA
MSTRG.17118	19.3868	10.7805	0.556075	-0.846648	0.732919	12.1447	22.7259	1.87126	0.904009	0.749056	6.13651	10.7553	1.75268	0.809559	0.809182	29.6402	15.6544	0.528149	-0.920983	0.646725	3.84868	7.27523	1.89032	0.918631	0.880164	6.10436	6.88033	1.12712	0.172639	1
MSTRG.3980	38.7736	21.561	0.556075	-0.846648	0.590986	18.2171	35.571	1.95262	0.965409	0.647066	19.4323	28.3549	1.45917	0.545144	0.734125	36.7947	5.87041	0.159545	-2.64796	0.21644	22.1299	31.1796	1.40893	0.494605	0.783852	29.5044	31.453	1.06604	0.092266	0.972417
MSTRG.20458	574.462	319.496	0.556165	-0.846415	0.054725	476.68	247.021	0.51821	-0.94839	0.126555	617.742	1149.84	1.86136	0.896358	0.000934519	14.309	807.182	56.4106	5.81789	1.22931e-21	350.229	303.481	0.866521	-0.206694	0.67371	210.6	191.666	0.910096	-0.13591	0.808376
MSTRG.21408	167.339	93.1045	0.556383	-0.845849	0.246546	887.577	439.697	0.49539	-1.01336	0.0528523	35.7963	105.598	2.94996	1.56069	0.0649736	236.099	378.642	1.60374	0.681439	0.189113	21.1677	53.0052	2.50406	1.32427	0.348144	176.009	302.735	1.72	0.782405	0.119254
Ca_10273	51.0179	28.4214	0.557086	-0.844028	0.529525	32.3859	26.6782	0.82376	-0.279703	0.901507	33.7508	16.6218	0.492487	-1.02184	0.491181	7.15452	5.87041	0.820517	-0.285394	0.987564	48.1084	24.9436	0.518488	-0.947618	0.507118	21.3652	27.5213	1.28814	0.365284	0.834318
MSTRG.6561	247.947	138.187	0.557323	-0.843414	0.167953	211.521	358.674	1.69569	0.761876	0.256531	255.688	175.018	0.6845	-0.546878	0.256294	377.146	288.629	0.765297	-0.385907	0.442498	294.424	330.503	1.12254	0.166771	0.740159	431.374	162.179	0.375959	-1.41135	0.00251334
MSTRG.4181	31.6311	17.6409	0.557706	-0.842424	0.636817	25.3015	21.7378	0.859152	-0.219016	0.940711	31.7053	41.0657	1.29523	0.373211	0.769199	11.2428	30.3305	2.69776	1.43176	0.496068	13.4704	21.8257	1.62027	0.696238	0.762958	12.2087	20.641	1.69068	0.757602	0.715879
Ca_14302	31.6311	17.6409	0.557706	-0.842424	0.636817	55.6633	75.0943	1.34908	0.431977	0.740286	19.4323	39.1102	2.01264	1.00909	0.458029	40.883	26.4169	0.646158	-0.630042	0.693632	39.4489	15.5898	0.395189	-1.33939	0.425886	49.8522	40.2991	0.808371	-0.306911	0.795863
Ca_10786	31.6311	17.6409	0.557706	-0.842424	0.636817	22.2653	0	0	-Inf	0.197303	25.5688	19.5551	0.764804	-0.386838	0.82573	6.13245	13.6976	2.23363	1.15939	0.747142	31.7516	47.8087	1.50571	0.590444	0.668987	28.487	26.5384	0.931598	-0.10222	0.970991
MSTRG.2502	1586.66	885.963	0.558383	-0.840672	0.0109672	1080.88	1994.94	1.84566	0.884138	0.0468124	1319.35	1041.31	0.78926	-0.341428	0.16326	1991	2311.96	1.16121	0.215624	0.445715	1102.65	789.882	0.716352	-0.48126	0.14985	1636.98	1373.12	0.838809	-0.253585	0.37661
MSTRG.11948	43.8754	24.5012	0.558426	-0.840561	0.565726	106.266	225.283	2.11998	1.08405	0.191935	45.001	37.1547	0.825641	-0.276414	0.820746	167.62	117.408	0.700442	-0.513663	0.484616	44.2598	30.1402	0.680985	-0.554305	0.701405	115.983	64.8717	0.559322	-0.838249	0.281432
MSTRG.589	68.364	38.2219	0.559093	-0.838839	0.46247	113.351	101.773	0.897855	-0.155445	0.884503	41.9328	224.884	5.36295	2.42303	0.000151599	191.128	81.2074	0.424885	-1.23486	0.101191	243.429	231.768	0.952098	-0.0708178	0.905962	159.731	204.444	1.27993	0.356066	0.52998
MSTRG.5430	639.765	357.717	0.559139	-0.838721	0.0481646	849.119	806.276	0.949544	-0.0746926	0.881996	616.719	780.249	1.26516	0.339321	0.24712	1036.38	991.121	0.956326	-0.0644251	0.851564	976.601	754.545	0.772624	-0.372162	0.27799	1194.42	928.845	0.777654	-0.362799	0.239854
MSTRG.12279	24413.1	13652.1	0.559211	-0.838536	0.00099943	20808	18463.3	0.88732	-0.172473	0.649349	18726.6	20349	1.08664	0.119874	0.449548	18568	17674.8	0.951896	-0.0711246	0.757138	22150.1	19019.5	0.858666	-0.219831	0.328413	19310.1	22639.2	1.1724	0.229469	0.320294
MSTRG.6194	867.305	485.124	0.559346	-0.838187	0.0297965	719.575	850.74	1.18228	0.241573	0.629808	1099.46	1105.84	1.00581	0.0083523	0.977431	992.435	1086.03	1.0943	0.130015	0.700502	838.049	817.944	0.976009	-0.0350332	0.923254	880.045	1235.51	1.40392	0.48946	0.113248
MSTRG.6497	2221.32	1242.7	0.559442	-0.837939	0.00672953	2385.43	3165.82	1.32715	0.408331	0.323071	1838.91	4500.61	2.44744	1.29127	3.17702e-11	5474.23	1786.56	0.326358	-1.61547	1.22946e-09	2713.32	3291.52	1.2131	0.278698	0.28411	2850.73	3249.48	1.13988	0.188877	0.463749
MSTRG.15214	630.582	352.817	0.559511	-0.837762	0.0494905	646.707	816.157	1.26202	0.335735	0.509195	465.352	523.099	1.12409	0.168762	0.617685	622.444	940.244	1.51057	0.595093	0.104609	842.86	560.193	0.664633	-0.58937	0.107918	639.94	729.315	1.13966	0.188606	0.587678
MSTRG.13534	1835.63	1027.09	0.559531	-0.837709	0.00895841	1600.07	1908.98	1.19306	0.254667	0.557915	1533.1	1408.95	0.919015	-0.12184	0.596742	2318.07	2785.51	1.20165	0.26502	0.333402	1783.86	1405.16	0.787706	-0.34427	0.239034	2176.2	1782.99	0.819312	-0.287515	0.292871
MSTRG.17243	1012.2	566.468	0.559642	-0.837423	0.0232847	995.867	759.836	0.762989	-0.390266	0.42412	606.491	574.92	0.947944	-0.0771259	0.809494	314.799	467.676	1.48563	0.571079	0.224421	508.025	667.243	1.3134	0.393311	0.311848	415.096	386.282	0.930583	-0.103793	0.805819
MSTRG.1602	12.2443	6.86033	0.560288	-0.83576	0.81487	53.6392	30.6306	0.571048	-0.808315	0.618169	9.20476	9.77755	1.06223	0.0870931	1	24.5298	13.6976	0.558408	-0.840609	0.71029	14.4325	12.4718	0.864146	-0.210652	0.965513	47.8175	43.2478	0.904436	-0.14491	0.914596
Ca_08582	36.7329	20.581	0.560288	-0.83576	0.607222	9.10854	5.9285	0.650872	-0.619553	0.923828	26.5915	19.5551	0.735388	-0.443422	0.792785	0	0	NA	NA	NA	18.2812	18.7077	1.02333	0.0332734	1	4.06957	2.94871	0.724576	-0.464791	0.991862
MSTRG.19228	61.2215	34.3017	0.560288	-0.83576	0.490341	69.8322	66.2016	0.94801	-0.0770262	0.963193	22.5005	33.2437	1.47746	0.563121	0.697045	79.7218	205.464	2.57727	1.36584	0.0648906	34.6381	59.2412	1.71029	0.774241	0.533086	169.905	106.154	0.624784	-0.67857	0.286976
Ca_20068	12.2443	6.86033	0.560288	-0.83576	0.81487	5.0603	7.90467	1.56209	0.643481	0.933061	11.2503	14.6663	1.30364	0.382549	0.892764	8.1766	7.82722	0.95727	-0.0630016	1	12.5082	9.35387	0.747819	-0.419239	0.916082	7.12175	4.91452	0.690073	-0.53518	0.93096
MSTRG.2810	122.443	68.6033	0.560288	-0.83576	0.323365	191.279	310.258	1.62202	0.697787	0.321019	121.707	111.464	0.915837	-0.126838	0.856251	229.967	184.918	0.804107	-0.31454	0.612125	214.564	124.718	0.581264	-0.782733	0.226488	209.583	268.333	1.28032	0.356504	0.479515
MSTRG.10142	12.2443	6.86033	0.560288	-0.83576	0.81487	13.1568	21.7378	1.65221	0.724401	0.801687	17.3868	21.5106	1.23718	0.307059	0.88375	21.4636	43.0497	2.00571	1.00411	0.533266	22.1299	13.5111	0.610538	-0.711846	0.756318	6.10436	22.6068	3.70339	1.88885	0.390591
MSTRG.17847	12.2443	6.86033	0.560288	-0.83576	0.81487	43.5186	114.618	2.63376	1.39713	0.231488	7.15926	12.7108	1.77544	0.828175	0.775	91.9867	0	0	-Inf	0.000111751	4.81084	4.15727	0.864146	-0.210652	1	44.7653	180.854	4.04006	2.01438	0.00531293
MSTRG.1254	12.2443	6.86033	0.560288	-0.83576	0.81487	5.0603	0	0	-Inf	0.779803	20.455	6.84429	0.334602	-1.57948	0.466802	0	0	NA	NA	NA	5.77301	11.4325	1.98034	0.985745	0.799568	0	6.88033	Inf	Inf	0.525047
Ca_20834	12.2443	6.86033	0.560288	-0.83576	0.81487	5.0603	0	0	-Inf	0.779803	7.15926	4.88878	0.682861	-0.550337	0.9241	12.2649	9.78402	0.797725	-0.326036	0.945522	6.73518	7.27523	1.08018	0.111276	1	8.13914	11.7949	1.44915	0.535209	0.873997
MSTRG.10365	384.675	215.61	0.5605	-0.835213	0.101562	99.1819	171.926	1.73345	0.793643	0.379339	337.508	177.951	0.527251	-0.923438	0.0378259	68.479	95.8834	1.40019	0.485619	0.617795	309.818	274.38	0.885616	-0.175247	0.734797	142.435	186.752	1.31114	0.39082	0.509307
MSTRG.9596	103.056	57.8228	0.56108	-0.833721	0.365676	95.1337	84.9752	0.893218	-0.162915	0.889761	72.6153	68.4429	0.94254	-0.0853741	0.935969	42.9271	61.6393	1.43591	0.521961	0.675083	85.633	59.2412	0.691803	-0.531568	0.591915	73.2523	65.8546	0.899011	-0.153589	0.876799
MSTRG.7543	132.647	74.4836	0.561519	-0.832593	0.306178	88.0493	125.487	1.42519	0.51115	0.613117	86.9338	78.2204	0.899769	-0.152373	0.856791	55.192	69.4665	1.25863	0.331858	0.774051	89.4817	107.05	1.19633	0.258618	0.765891	57.9914	85.5127	1.47458	0.5603	0.524228
MSTRG.15097	528.546	296.954	0.561833	-0.831787	0.0663193	1000.93	750.943	0.750247	-0.414562	0.396049	385.577	437.057	1.13351	0.1808	0.620422	437.448	748.477	1.71101	0.774847	0.0545306	352.154	321.149	0.911958	-0.132961	0.786308	618.575	698.845	1.12977	0.176025	0.617191
MSTRG.5271	9060.78	5091.35	0.56191	-0.831588	0.0016835	5337.61	4662.76	0.873568	-0.195007	0.622403	7120.39	6426.78	0.902588	-0.14786	0.388004	4818.06	3681.73	0.764151	-0.38807	0.127311	6192.52	5134.23	0.829103	-0.270377	0.262763	6246.79	4080.04	0.653141	-0.614533	0.0124271
MSTRG.21943	374.472	210.71	0.562687	-0.829596	0.107333	294.51	259.866	0.882368	-0.180547	0.793354	241.369	247.372	1.02487	0.0354406	0.947428	172.731	166.328	0.962935	-0.0544901	0.944719	241.504	259.83	1.07588	0.105517	0.852213	191.27	201.495	1.05346	0.0751382	0.899381
MSTRG.12961	2812.11	1582.78	0.562844	-0.829194	0.00529356	5604.79	16111.7	2.87463	1.52338	0.000102939	2097.66	2195.06	1.04643	0.065478	0.754507	17872	10535.4	0.589494	-0.762452	0.00108001	3257.9	1211.85	0.371971	-1.42674	2.94622e-07	11363.3	6999.26	0.615956	-0.699101	0.00330006
MSTRG.18354	59.1808	33.3216	0.563048	-0.828671	0.501695	29.3498	27.6663	0.942643	-0.085217	0.98546	41.9328	31.2882	0.74615	-0.422462	0.735227	9.19867	11.7408	1.27636	0.352036	0.942386	39.4489	62.3591	1.58076	0.660614	0.579655	24.4174	20.641	0.845339	-0.242398	0.906961
MSTRG.6130	29.5904	16.6608	0.563048	-0.828671	0.655771	0	10.8689	Inf	Inf	0.503318	25.5688	13.6886	0.535363	-0.901411	0.605266	12.2649	24.46	1.99431	0.995892	0.665496	26.9407	40.5334	1.50454	0.589323	0.699273	15.2609	29.4871	1.9322	0.950247	0.569204
MSTRG.21565	165.298	93.1045	0.563252	-0.828147	0.25828	58.6995	80.0347	1.36347	0.447278	0.722695	53.1831	54.7543	1.02954	0.0420052	0.986861	77.6777	49.8985	0.642379	-0.638504	0.563607	90.4439	55.0839	0.609039	-0.715393	0.46652	106.826	150.384	1.40775	0.493389	0.455416
MSTRG.2276	76.5269	43.1221	0.563489	-0.827539	0.440831	49.591	49.4042	0.996233	-0.0054446	1	51.1376	43.0212	0.841284	-0.249335	0.825578	25.5519	24.46	0.95727	-0.0630016	0.997573	17.319	18.7077	1.08018	0.111276	0.98754	10.1739	3.93162	0.386441	-1.37168	0.712726
MSTRG.19617	123.463	69.5834	0.563595	-0.827269	0.325847	122.459	119.558	0.976309	-0.0345909	0.980511	65.4561	92.8867	1.41907	0.504946	0.525366	125.715	224.054	1.78224	0.833688	0.210819	64.4653	61.3198	0.951206	-0.0721703	0.961559	114.965	125.812	1.09435	0.130068	0.858709
MSTRG.227	269.375	151.907	0.563926	-0.826422	0.160737	163.954	126.475	0.771404	-0.374441	0.671687	178.981	175.018	0.977857	-0.0323053	0.962852	76.6556	61.6393	0.804107	-0.31454	0.773357	189.547	210.982	1.11308	0.15456	0.802758	113.948	136.624	1.199	0.261833	0.701045
MSTRG.17107	13601.4	7678.67	0.564551	-0.824824	0.00147771	10583.1	8355.23	0.789487	-0.341013	0.376626	10879	11560	1.0626	0.0875949	0.592655	8970.75	9494.41	1.05837	0.08185	0.730459	12624.6	11043.8	0.874783	-0.193003	0.400703	8606.12	9963.71	1.15775	0.211319	0.372318
MSTRG.13943	168.359	95.0646	0.564654	-0.824562	0.25608	74.8925	59.285	0.791602	-0.337154	0.795787	136.026	102.664	0.754741	-0.405947	0.529323	44.9713	27.3953	0.609172	-0.715078	0.638099	120.271	121.6	1.01105	0.0158563	0.99578	85.461	83.5469	0.977603	-0.0326795	0.984046
MSTRG.11646	6457.85	3646.76	0.564702	-0.82444	0.00233814	4328.58	3000.81	0.693254	-0.528543	0.191208	4722.04	4579.8	0.969878	-0.0441246	0.806927	2151.47	2668.1	1.24013	0.310493	0.261891	4526.04	4717.47	1.04229	0.0597623	0.808931	3202.75	3596.45	1.12292	0.167261	0.511437
MSTRG.4094	34.6922	19.601	0.564996	-0.823687	0.624277	137.64	53.3565	0.387652	-1.36717	0.19957	4.091	13.6886	3.34602	1.74244	0.554284	31.6843	53.8121	1.69838	0.764162	0.578848	2.88651	7.27523	2.52043	1.33367	0.826044	30.5218	59.9572	1.96441	0.974094	0.380656
MSTRG.13556	34.6922	19.601	0.564996	-0.823687	0.624277	62.7477	38.5352	0.61413	-0.703385	0.632066	9.20476	21.5106	2.3369	1.2246	0.544633	34.7505	37.1793	1.06989	0.097463	0.968035	20.2055	27.0223	1.33737	0.419398	0.834571	37.6435	43.2478	1.14888	0.200225	0.883437
MSTRG.19685	17.3461	9.80048	0.564996	-0.823687	0.759535	9.10854	5.9285	0.650872	-0.619553	0.923828	91.0248	88.9757	0.977488	-0.0328488	0.981264	19.4194	4.89201	0.251913	-1.989	0.511196	12.5082	14.5505	1.16327	0.218191	0.96242	3.05218	7.86324	2.57627	1.36528	0.772371
MSTRG.8027	52.0383	29.4014	0.564996	-0.823687	0.534025	42.5065	46.4399	1.09254	0.12768	0.949273	50.1148	48.8878	0.975515	-0.0357636	0.994529	33.7285	97.8402	2.90082	1.53646	0.159301	26.9407	40.5334	1.50454	0.589323	0.699273	34.5913	9.82905	0.284148	-1.81529	0.277879
MSTRG.1593	3421.26	1933.63	0.565181	-0.823214	0.00441779	3750.7	4084.74	1.08906	0.123085	0.759681	2777.79	2990.95	1.07674	0.106667	0.585126	4153.71	5152.26	1.2404	0.310805	0.217043	4324.95	3203.18	0.740628	-0.433178	0.086194	4384.96	4062.35	0.926427	-0.110252	0.658669
MSTRG.12057	228.56	129.366	0.566005	-0.821113	0.19395	459.475	481.197	1.04727	0.0666385	0.910507	144.208	149.597	1.03737	0.0529265	0.939313	321.954	384.512	1.19431	0.256176	0.603037	124.12	115.364	0.92946	-0.105536	0.90026	356.087	284.059	0.797724	-0.326038	0.467446
MSTRG.14148	770.371	436.121	0.566119	-0.820824	0.0397704	768.154	1118.51	1.4561	0.542111	0.260049	500.125	495.722	0.991195	-0.0127587	0.97624	1347.09	1355.09	1.00593	0.00853398	0.980907	558.058	514.463	0.92188	-0.117349	0.773502	850.54	642.82	0.755778	-0.403965	0.231739
MSTRG.40	39.794	22.5411	0.566445	-0.819993	0.596076	31.3739	36.5591	1.16527	0.220666	0.917855	21.4778	54.7543	2.54935	1.35013	0.2484	35.7726	44.0281	1.23078	0.299568	0.845877	55.8058	39.4941	0.707706	-0.498778	0.691271	39.6783	37.3504	0.94133	-0.0872277	0.965448
MSTRG.3163	522.424	295.974	0.566541	-0.819748	0.0711649	390.655	246.033	0.629795	-0.667046	0.301613	423.419	431.19	1.01835	0.0262379	0.94826	160.466	196.659	1.22555	0.293429	0.659983	430.089	445.868	1.03669	0.0519787	0.909563	247.226	400.042	1.61812	0.694319	0.119259
MSTRG.2934	306.108	173.468	0.566691	-0.819366	0.142053	772.202	761.812	0.986545	-0.0195431	0.971799	163.64	156.441	0.956005	-0.06491	0.918097	481.397	830.663	1.72553	0.787036	0.0431895	202.055	189.156	0.936159	-0.095175	0.882944	1131.34	796.153	0.703725	-0.506916	0.108674
MSTRG.15013	3988.58	2260.97	0.566861	-0.818934	0.00389525	5803.15	7043.06	1.21366	0.279364	0.475082	3273.83	3900.26	1.19135	0.252594	0.177259	7741.19	9332	1.2055	0.26963	0.258542	4066.13	3954.61	0.972574	-0.0401204	0.873545	6602.88	6422.3	0.972652	-0.0400051	0.868876
MSTRG.3253	2918.23	1654.32	0.566893	-0.818853	0.00559618	4666.61	4024.46	0.862395	-0.213579	0.592692	2064.93	3382.05	1.63785	0.711804	0.000324005	4247.74	5298.05	1.24726	0.318764	0.20424	2604.59	1454.01	0.558248	-0.841023	0.00262731	2075.48	3149.23	1.51735	0.601552	0.0222635
MSTRG.6544	440.795	249.912	0.566958	-0.818686	0.0903139	562.706	1222.26	2.17211	1.1191	0.0226196	472.511	218.039	0.461448	-1.11576	0.00446256	1264.31	1647.63	1.30319	0.382045	0.214241	684.102	204.746	0.299291	-1.74038	8.23441e-05	949.227	616.281	0.649245	-0.623165	0.0618686
MSTRG.885	28284.3	16037.5	0.56701	-0.818554	0.00126392	67253.4	65262.9	0.970402	-0.043345	0.908045	18063.8	20170.1	1.1166	0.159115	0.315974	78363.5	65515.8	0.836049	-0.25834	0.248777	22404.1	18093.5	0.807597	-0.308292	0.170868	59997.7	51012.8	0.850246	-0.234049	0.30439
MSTRG.18227	699.966	396.919	0.567055	-0.818439	0.04664	378.511	248.997	0.657834	-0.604205	0.351761	632.06	737.227	1.16639	0.222048	0.453324	145.135	249.492	1.71904	0.781605	0.21486	506.101	616.316	1.21777	0.284245	0.472774	277.748	395.128	1.42261	0.508542	0.246716
MSTRG.8982	597.93	339.096	0.567117	-0.818281	0.0590033	342.076	223.307	0.652798	-0.615291	0.360568	495.011	434.123	0.876996	-0.189357	0.58447	183.973	173.177	0.941316	-0.0872492	0.902723	455.106	443.789	0.975134	-0.0363282	0.937844	267.574	281.111	1.05059	0.0711993	0.888106
MSTRG.20713	112.239	63.7031	0.567564	-0.817144	0.353875	72.8684	42.4876	0.583073	-0.778251	0.568833	0	15.6441	Inf	Inf	0.157002	0	0	NA	NA	NA	0	36.3761	Inf	Inf	0.0237422	0	9.82905	Inf	Inf	0.362796
MSTRG.10153	22.4479	12.7406	0.567564	-0.817144	0.714319	43.5186	44.4637	1.02172	0.0309974	1	20.455	29.3327	1.43401	0.520053	0.74047	45.9934	56.7473	1.23382	0.303126	0.816763	14.4325	20.7864	1.44024	0.526313	0.826957	41.7131	87.4785	2.09715	1.06843	0.246457
MSTRG.15541	44.8958	25.4812	0.567564	-0.817144	0.570528	26.3136	45.4518	1.72732	0.788531	0.65818	52.1603	27.3771	0.524865	-0.92998	0.414757	28.6181	25.4385	0.888894	-0.169917	0.944391	36.5624	36.3761	0.994905	-0.00736862	1	39.6783	37.3504	0.94133	-0.0872277	0.965448
MSTRG.10412	184.685	104.865	0.567805	-0.816531	0.240094	120.435	182.795	1.51779	0.601973	0.48429	234.21	93.8645	0.400771	-1.31915	0.0170445	177.841	67.5097	0.379607	-1.39742	0.0787944	221.299	50.9266	0.230126	-2.1195	0.00438175	199.409	254.572	1.27663	0.352345	0.494106
MSTRG.1741	1842.77	1046.69	0.567999	-0.816039	0.010722	2447.16	3873.29	1.58277	0.662448	0.105798	1049.34	1972.13	1.8794	0.91027	7.12009e-05	4876.32	5373.38	1.10193	0.140038	0.574237	3056.81	2327.03	0.761262	-0.393535	0.137097	4038.03	3170.85	0.785247	-0.348782	0.168204
MSTRG.6420	94.8933	53.9026	0.568034	-0.815952	0.394834	164.966	234.176	1.41954	0.505424	0.510838	74.6608	87.0202	1.16554	0.220999	0.78819	233.033	357.117	1.53247	0.615861	0.243244	110.649	100.814	0.911111	-0.134301	0.878796	242.139	202.478	0.836206	-0.25807	0.621657
MSTRG.6713	172.441	98.0048	0.568339	-0.815176	0.255712	97.1578	78.0586	0.803421	-0.315773	0.780584	219.891	118.308	0.538031	-0.89424	0.0979729	98.1192	43.0497	0.438749	-1.18853	0.25492	285.764	156.937	0.549184	-0.864639	0.132278	118.018	134.658	1.141	0.190298	0.782927
MSTRG.597	49.9976	28.4214	0.568455	-0.814881	0.547177	33.398	36.5591	1.09465	0.130468	0.958132	35.7963	35.1992	0.983319	-0.024268	1	19.4194	29.3521	1.51148	0.595961	0.763315	67.3518	60.2805	0.895009	-0.160026	0.892124	31.5392	32.4359	1.02843	0.0404448	1
MSTRG.5702	49.9976	28.4214	0.568455	-0.814881	0.547177	15.1809	21.7378	1.43192	0.51795	0.858012	28.637	19.5551	0.682861	-0.550337	0.729568	13.287	16.6328	1.25182	0.324021	0.923328	21.1677	13.5111	0.63829	-0.647716	0.784368	38.6609	16.7094	0.432203	-1.21022	0.406784
MSTRG.20453	632.622	359.677	0.56855	-0.814641	0.0552999	108.29	285.556	2.63695	1.39887	0.0729415	734.335	731.361	0.995949	-0.00585554	0.989153	559.075	577.257	1.03252	0.0461725	0.914205	692.762	723.366	1.04418	0.0623663	0.867901	626.714	794.187	1.26722	0.341672	0.318836
MSTRG.21247	270.395	153.867	0.569047	-0.81338	0.166126	318.799	108.689	0.340933	-1.55244	0.0406964	325.235	693.228	2.13147	1.09185	0.00107876	157.4	63.5961	0.404043	-1.30742	0.117239	215.526	574.743	2.6667	1.41506	0.0019516	258.418	363.675	1.40731	0.492944	0.275841
Ca_02038	27.5497	15.6808	0.569181	-0.81304	0.675841	23.2774	18.7736	0.806516	-0.310225	0.915064	21.4778	18.5773	0.864957	-0.2093	0.929976	11.2428	6.84881	0.609172	-0.715078	0.865673	22.1299	9.35387	0.42268	-1.24236	0.604884	17.2957	19.6581	1.13659	0.184712	0.950107
MSTRG.2235	27.5497	15.6808	0.569181	-0.81304	0.675841	16.193	15.8093	0.976309	-0.0345909	1	22.5005	14.6663	0.651822	-0.617451	0.74201	25.5519	22.5032	0.880689	-0.183296	0.944945	17.319	22.865	1.32022	0.400782	0.861047	13.2261	15.7265	1.18905	0.249807	0.938906
MSTRG.13863	578.543	329.296	0.569181	-0.81304	0.0634531	1729.61	2308.16	1.3345	0.416297	0.329695	523.649	616.963	1.1782	0.236586	0.456376	2783.11	2300.22	0.826494	-0.274924	0.315949	567.68	333.621	0.587693	-0.766866	0.07381	1900.49	1153.93	0.607175	-0.719815	0.012059
MSTRG.7873	2563.14	1461.25	0.570102	-0.810709	0.00714152	3012.9	3672.71	1.21899	0.285689	0.482332	1705.95	2520.65	1.47757	0.563223	0.00704534	3810.29	2045.84	0.536924	-0.89721	0.000871706	2377.52	2111.9	0.888277	-0.170919	0.531577	2766.29	3114.83	1.12599	0.171198	0.508537
MSTRG.20915	1024.44	584.108	0.570173	-0.810527	0.0272379	710.466	219.354	0.308747	-1.6955	0.0037911	740.472	1157.66	1.56341	0.644698	0.0143517	245.298	222.097	0.905418	-0.143344	0.81155	599.431	750.388	1.25183	0.324043	0.382738	384.574	233.931	0.608286	-0.717178	0.113687
MSTRG.9997	288.761	164.648	0.570187	-0.810493	0.155901	494.898	487.125	0.984295	-0.0228378	0.971587	390.691	275.727	0.705742	-0.502787	0.203697	532.501	562.581	1.05649	0.079277	0.851841	354.078	250.476	0.707403	-0.499397	0.319732	744.731	411.837	0.553001	-0.854646	0.0193753
MSTRG.17403	1617.27	922.225	0.570236	-0.810369	0.0136088	1284.3	826.038	0.643179	-0.636708	0.176801	1075.93	1066.73	0.991446	-0.0123936	0.964925	769.622	796.419	1.03482	0.0493773	0.89605	1239.27	1179.63	0.951869	-0.0711644	0.821976	1341.94	912.136	0.679714	-0.557001	0.0675334
MSTRG.20132	32.6515	18.6209	0.570293	-0.810225	0.642229	45.5427	67.1897	1.47531	0.561019	0.687887	19.4323	98.7533	5.08192	2.34537	0.0144311	152.289	46.9633	0.308382	-1.69721	0.0558892	66.3897	54.0446	0.814051	-0.296809	0.793853	54.9392	75.6837	1.37759	0.462146	0.619596
MSTRG.12448	2110.1	1203.5	0.570351	-0.810078	0.00931755	3345.87	10428.2	3.11675	1.64004	4.05267e-05	1462.53	1141.04	0.78018	-0.358121	0.131862	9169.03	7883.96	0.859847	-0.217849	0.361291	2276.49	525.895	0.231011	-2.11396	1.724e-11	8637.66	4643.24	0.537558	-0.895509	0.000224773
MSTRG.9601	1415.24	807.559	0.570618	-0.809404	0.0167382	2139.5	1807.2	0.844687	-0.243511	0.569627	1054.46	1104.86	1.0478	0.0673685	0.792186	1758.99	1916.69	1.08965	0.123869	0.672102	882.309	791.961	0.8976	-0.155855	0.654562	1555.59	1181.45	0.759486	-0.396905	0.174199
MSTRG.21482	709.149	404.76	0.570768	-0.809024	0.0480804	543.476	457.483	0.841771	-0.248501	0.658741	468.42	440.968	0.941394	-0.0871301	0.806869	296.402	236.773	0.798826	-0.324047	0.558338	477.236	426.121	0.892893	-0.16344	0.705441	320.479	370.555	1.15626	0.20946	0.633015
MSTRG.7231	540.79	308.715	0.570859	-0.808793	0.0711947	292.485	161.058	0.550652	-0.860788	0.238958	305.803	347.103	1.13506	0.182764	0.651307	101.185	92.9482	0.918593	-0.122503	0.900588	392.565	281.655	0.717475	-0.479	0.318215	142.435	225.085	1.58027	0.660168	0.239363
MSTRG.1512	37.7533	21.561	0.571104	-0.808174	0.612334	32.3859	15.8093	0.488154	-1.03459	0.646125	19.4323	24.4439	1.2579	0.331019	0.858742	14.309	8.80562	0.615388	-0.700432	0.836801	31.7516	25.983	0.818321	-0.289262	0.87623	18.3131	45.2136	2.46893	1.30388	0.334357
MSTRG.21512	1372.38	784.038	0.571297	-0.807687	0.0177607	1226.62	1783.49	1.45399	0.540018	0.224092	1534.13	1192.86	0.777551	-0.362991	0.121527	2406.99	2243.48	0.932068	-0.101492	0.716442	1385.52	1251.34	0.903153	-0.146958	0.631833	3183.42	2287.22	0.718478	-0.476983	0.0679355
MSTRG.1598	3103.93	1773.89	0.571497	-0.807183	0.00583415	3643.42	3410.86	0.936171	-0.0951554	0.814623	1496.28	1871.42	1.25071	0.322751	0.144185	2130	3318.74	1.55809	0.639779	0.0185062	1691.49	1414.51	0.836251	-0.257992	0.380566	3947.48	3113.84	0.788817	-0.342237	0.177232
MSTRG.4733	42.8551	24.5012	0.571722	-0.806614	0.585391	38.4583	31.6187	0.822155	-0.282518	0.887049	30.6825	34.2214	1.11534	0.157482	0.925273	24.5298	49.8985	2.0342	1.02446	0.489328	0.962169	0	0	-Inf	1	0	0.982905	Inf	Inf	1
MSTRG.1418	85.7101	49.0024	0.571722	-0.806614	0.424208	150.797	166.986	1.10736	0.14712	0.867499	58.2968	66.4873	1.1405	0.189663	0.846505	225.879	206.443	0.913955	-0.129805	0.836094	112.574	66.5164	0.590869	-0.759089	0.389482	112.931	108.12	0.957398	-0.0628092	0.942446
MSTRG.20561	2243.77	1283.86	0.57219	-0.805433	0.00893503	2605.04	1677.77	0.644045	-0.634767	0.135256	1530.04	1638.72	1.07103	0.099002	0.661156	1508.58	1807.11	1.19789	0.26049	0.38286	1264.29	1475.83	1.16732	0.223202	0.461488	1513.88	1462.56	0.966102	-0.049753	0.864624
MSTRG.11848	4402.85	2519.7	0.572289	-0.805183	0.00408823	4214.22	4109.44	0.975136	-0.0363243	0.928247	3911	3198.24	0.817754	-0.290261	0.121602	3178.65	3125.02	0.983126	-0.0245519	0.927326	4524.12	3914.07	0.865157	-0.208966	0.401084	4352.41	3843.16	0.882996	-0.179521	0.472737
MSTRG.13103	446.917	255.792	0.572349	-0.805033	0.0936314	862.276	576.053	0.668061	-0.581948	0.254357	299.666	530.921	1.77171	0.825142	0.0222884	644.929	608.566	0.943617	-0.083727	0.835211	439.711	333.621	0.758728	-0.398345	0.380874	996.027	521.922	0.524004	-0.93235	0.00581435
MSTRG.12111	154.074	88.2043	0.572479	-0.804704	0.286492	85.0131	93.8679	1.10416	0.142947	0.905061	77.7291	93.8645	1.20759	0.272125	0.728169	31.6843	25.4385	0.802872	-0.316758	0.869686	125.082	143.426	1.14666	0.197433	0.791681	52.9044	64.8717	1.22621	0.294201	0.77197
MSTRG.11542	131.626	75.4637	0.573318	-0.802593	0.323997	198.364	320.139	1.6139	0.690549	0.320119	74.6608	153.508	2.05607	1.03989	0.112967	382.256	335.592	0.877924	-0.187831	0.702602	153.947	136.151	0.8844	-0.177229	0.806344	194.322	267.35	1.37581	0.460281	0.366843
MSTRG.11950	536.709	307.735	0.573374	-0.802451	0.0740234	204.436	170.938	0.836145	-0.258174	0.746285	380.463	199.462	0.524261	-0.931643	0.0272293	103.23	90.9914	0.881447	-0.182054	0.846156	263.634	251.515	0.95403	-0.067893	0.906375	470.035	138.59	0.294849	-1.76195	0.000167132
MSTRG.8539	157.135	90.1644	0.573801	-0.801377	0.283836	160.918	420.923	2.61577	1.38724	0.0396797	106.366	114.397	1.07551	0.105015	0.887341	474.243	547.905	1.15533	0.2083	0.625378	161.644	67.5557	0.417928	-1.25867	0.108547	262.487	206.41	0.786362	-0.346735	0.495158
MSTRG.9523	2329.48	1336.78	0.573856	-0.80124	0.00883244	3747.66	7336.52	1.95763	0.969106	0.0146356	1923.79	2245.9	1.16743	0.223341	0.286237	8231.79	7420.2	0.901408	-0.149748	0.53284	3387.8	1899.87	0.560799	-0.834443	0.00176284	7222.47	5039.35	0.697733	-0.519254	0.0323749
MSTRG.1425	281.619	161.708	0.574208	-0.800355	0.165065	548.537	534.553	0.974507	-0.0372552	0.949296	282.279	409.679	1.45133	0.537372	0.167421	558.053	517.575	0.927465	-0.108635	0.797519	465.69	275.419	0.591423	-0.757739	0.10133	449.688	447.222	0.994516	-0.00793286	0.990404
MSTRG.16892	434.673	249.912	0.574943	-0.798509	0.0995818	222.653	151.177	0.678978	-0.558563	0.47876	278.188	326.57	1.17392	0.231331	0.5787	121.627	105.667	0.868783	-0.202932	0.811839	291.537	253.594	0.86985	-0.201161	0.705015	171.939	188.718	1.09758	0.13433	0.82019
MSTRG.3300	236.723	136.227	0.575468	-0.797192	0.199062	376.486	648.183	1.72166	0.783802	0.160076	220.914	167.196	0.756837	-0.401945	0.428395	551.92	568.452	1.02995	0.0425771	0.921712	222.261	151.741	0.682713	-0.550649	0.37384	516.835	526.837	1.01935	0.0276515	0.946833
MSTRG.1089	595.889	343.017	0.575638	-0.796766	0.0657231	1442.19	1965.3	1.36272	0.44649	0.306161	393.759	351.014	0.891444	-0.165785	0.664262	1230.58	1284.64	1.04393	0.0620299	0.847998	705.27	483.283	0.685246	-0.545307	0.159343	2227.07	1465.51	0.658044	-0.603745	0.029235
MSTRG.5323	1685.63	971.227	0.57618	-0.795409	0.0144561	1849.03	2745.88	1.48504	0.570498	0.175862	1584.24	1321.92	0.834421	-0.261152	0.25667	2344.64	2748.33	1.17218	0.22919	0.403106	1870.46	1306.42	0.698452	-0.517768	0.0770783	2354.25	1773.16	0.753175	-0.408943	0.132176
MSTRG.21073	6226.23	3587.95	0.576265	-0.795197	0.00338822	1540.36	5457.18	3.54281	1.82489	1.23505e-05	5969.8	1097.04	0.183765	-2.44406	9.3655e-35	768.6	916.763	1.19277	0.254315	0.477806	7416.4	3360.12	0.453066	-1.14221	3.25282e-06	2125.33	4015.17	1.88919	0.917771	0.000400387
Ca_06552	10.2036	5.88029	0.576296	-0.795118	0.850796	14.1688	4.94042	0.348682	-1.52002	0.724961	11.2503	2.93327	0.260729	-1.93938	0.578786	4.0883	0	0	-Inf	0.794621	6.73518	5.19659	0.771559	-0.374151	0.974531	4.06957	0	0	-Inf	0.730974
MSTRG.11855	10.2036	5.88029	0.576296	-0.795118	0.850796	4.04824	1.97617	0.488154	-1.03459	0.954186	2.0455	11.7331	5.73603	2.52005	0.489703	1.02207	1.9568	1.91454	0.936998	1	10.5839	13.5111	1.27658	0.352284	0.927271	1.01739	0.982905	0.966102	-0.049753	1
MSTRG.2085	142.85	82.324	0.576296	-0.795118	0.309059	14.1688	8.89275	0.627627	-0.672021	0.869233	113.525	90.9312	0.800977	-0.320167	0.649849	11.2428	18.5896	1.65347	0.725494	0.792302	92.3682	160.055	1.73279	0.7931	0.286048	11.1913	3.93162	0.35131	-1.50918	0.665188
MSTRG.19221	20.4072	11.7606	0.576296	-0.795118	0.738793	9.10854	5.9285	0.650872	-0.619553	0.923828	21.4778	4.88878	0.22762	-2.1353	0.341567	6.13245	8.80562	1.43591	0.521961	0.929976	22.1299	8.31455	0.375716	-1.41229	0.564162	4.06957	8.84614	2.17373	1.12017	0.78814
MSTRG.20404	10.2036	5.88029	0.576296	-0.795118	0.850796	10.1206	6.91658	0.683416	-0.549164	0.925822	17.3868	13.6886	0.787298	-0.345018	0.888895	3.06622	3.91361	1.27636	0.352036	1	40.4111	24.9436	0.617247	-0.696079	0.65188	2.03479	5.89743	2.89831	1.53521	0.811076
MSTRG.20560	5.10179	2.94014	0.576296	-0.795118	0.936121	15.1809	10.8689	0.71596	-0.48205	0.903208	3.06825	0	0	-Inf	0.80867	37.8168	56.7473	1.50059	0.585526	0.655449	4.81084	1.03932	0.216037	-2.21065	0.835497	14.2435	38.3333	2.69128	1.42829	0.343161
Ca_11468	5.10179	2.94014	0.576296	-0.795118	0.936121	5.0603	4.94042	0.976309	-0.0345909	1	9.20476	11.7331	1.27467	0.350128	0.925984	5.11037	1.9568	0.382908	-1.38493	0.887861	3.84868	4.15727	1.08018	0.111276	1	6.10436	3.93162	0.644068	-0.634716	0.928864
MSTRG.1146	56.1197	32.3416	0.576296	-0.795118	0.529845	571.814	606.683	1.06098	0.0853968	0.876134	59.3196	105.598	1.78015	0.831997	0.281108	562.141	876.648	1.55948	0.641065	0.0888692	87.5574	73.7916	0.84278	-0.246772	0.799746	488.348	542.563	1.11102	0.151881	0.690773
MSTRG.16029	5.10179	2.94014	0.576296	-0.795118	0.936121	20.2412	21.7378	1.07394	0.102913	0.987971	2.0455	8.7998	4.30202	2.10502	0.632656	35.7726	36.2009	1.01197	0.0171687	1	1.92434	4.15727	2.16037	1.11128	0.929442	17.2957	13.7607	0.795613	-0.329861	0.899695
Ca_28186	5.10179	2.94014	0.576296	-0.795118	0.936121	8.09648	8.89275	1.09835	0.135334	1	7.15926	5.86653	0.819433	-0.287302	0.982969	11.2428	2.93521	0.261074	-1.93747	0.673551	8.65952	7.27523	0.840142	-0.251294	0.983435	7.12175	18.6752	2.62228	1.39082	0.555117
MSTRG.18569	10.2036	5.88029	0.576296	-0.795118	0.850796	20.2412	26.6782	1.31802	0.398368	0.874289	3.06825	8.7998	2.86801	1.52005	0.712538	45.9934	36.2009	0.787089	-0.345401	0.816011	12.5082	7.27523	0.581637	-0.781809	0.82836	40.6957	30.47	0.748729	-0.417485	0.753553
MSTRG.8487	15.3054	8.82043	0.576296	-0.795118	0.788482	30.3618	41.4995	1.36683	0.450836	0.806925	22.5005	6.84429	0.304183	-1.71699	0.407364	8.1766	29.3521	3.58976	1.84389	0.414104	15.3947	15.5898	1.01267	0.0181665	1	15.2609	12.7778	0.837288	-0.256204	0.938643
Ca_22347	5.10179	2.94014	0.576296	-0.795118	0.936121	4.04824	5.9285	1.46446	0.550372	0.966085	3.06825	7.82204	2.54935	1.35013	0.76613	7.15452	4.89201	0.683765	-0.548428	0.943421	5.77301	5.19659	0.900153	-0.151759	1	4.06957	1.96581	0.483051	-1.04975	0.922865
Ca_19027	5.10179	2.94014	0.576296	-0.795118	0.936121	2.02412	2.96425	1.46446	0.550372	1	1.02275	0	0	-Inf	0.997815	0	2.93521	Inf	Inf	0.877349	1.92434	3.11796	1.62027	0.696238	0.988583	0	3.93162	Inf	Inf	0.74664
Ca_26364	5.10179	2.94014	0.576296	-0.795118	0.936121	5.0603	8.89275	1.75736	0.813406	0.898748	5.11376	4.88878	0.956005	-0.06491	1	5.11037	1.9568	0.382908	-1.38493	0.887861	3.84868	3.11796	0.810137	-0.303762	1	8.13914	9.82905	1.20763	0.272175	0.96598
MSTRG.21370	5.10179	2.94014	0.576296	-0.795118	0.936121	7.08442	15.8093	2.23156	1.15805	0.760934	2.0455	1.95551	0.956005	-0.06491	1	27.596	33.2657	1.20545	0.269574	0.88734	4.81084	2.07864	0.432073	-1.21065	0.904392	24.4174	9.82905	0.402542	-1.31279	0.501269
Ca_21759	20.4072	11.7606	0.576296	-0.795118	0.738793	5.0603	13.8332	2.73366	1.45084	0.740375	11.2503	11.7331	1.04291	0.0606209	1	9.19867	9.78402	1.06363	0.0890015	1	16.3569	20.7864	1.2708	0.345741	0.891489	15.2609	21.6239	1.41695	0.502788	0.804293
MSTRG.3441	20.4072	11.7606	0.576296	-0.795118	0.738793	10.1206	35.571	3.51471	1.81341	0.437039	28.637	29.3327	1.02429	0.0346257	1	30.6622	12.7192	0.414817	-1.26945	0.534728	24.0542	13.5111	0.561695	-0.832141	0.702455	23.4	30.47	1.30214	0.380881	0.813858
Ca_11544	10.2036	5.88029	0.576296	-0.795118	0.850796	3.03618	10.8689	3.5798	1.83988	0.74439	3.06825	5.86653	1.91201	0.93509	0.882065	6.13245	5.87041	0.95727	-0.0630016	1	2.88651	4.15727	1.44024	0.526313	0.985087	9.15653	2.94871	0.322034	-1.63472	0.696108
MSTRG.1833	35.7125	20.581	0.576296	-0.795118	0.629396	10.1206	39.5233	3.90523	1.96541	0.377185	17.3868	21.5106	1.23718	0.307059	0.88375	10.2207	9.78402	0.95727	-0.0630016	1	42.3354	27.0223	0.63829	-0.647716	0.664652	14.2435	48.1623	3.38136	1.7576	0.201675
Ca_22234	10.2036	5.88029	0.576296	-0.795118	0.850796	0	3.95233	Inf	Inf	0.844097	11.2503	2.93327	0.260729	-1.93938	0.578786	2.04415	0	0	-Inf	0.935512	2.88651	4.15727	1.44024	0.526313	0.985087	0	1.96581	Inf	Inf	0.920401
Ca_24554	5.10179	2.94014	0.576296	-0.795118	0.936121	0	2.96425	Inf	Inf	0.899959	9.20476	3.91102	0.424891	-1.23483	0.748717	7.15452	0	0	-Inf	0.601308	4.81084	7.27523	1.51226	0.596703	0.929852	4.06957	0	0	-Inf	0.730974
Ca_02355	5.10179	2.94014	0.576296	-0.795118	0.936121	0	2.96425	Inf	Inf	0.899959	8.18201	6.84429	0.836504	-0.257555	0.981335	2.04415	0	0	-Inf	0.935512	5.77301	6.23591	1.08018	0.111276	1	0	4.91452	Inf	Inf	0.66607
Ca_12737	5.10179	2.94014	0.576296	-0.795118	0.936121	0	9.88083	Inf	Inf	0.543983	7.15926	0	0	-Inf	0.48252	11.2428	10.7624	0.95727	-0.0630016	1	0	0	NA	NA	NA	13.2261	0	0	-Inf	0.230354
Ca_10197	15.3054	8.82043	0.576296	-0.795118	0.788482	0	4.94042	Inf	Inf	0.788556	9.20476	0	0	-Inf	0.3671	5.11037	0	0	-Inf	0.726268	9.62169	14.5505	1.51226	0.596703	0.851814	3.05218	0	0	-Inf	0.82014
Ca_02488	10.2036	5.88029	0.576296	-0.795118	0.850796	0	5.9285	Inf	Inf	0.734584	0	0	NA	NA	NA	0	0	NA	NA	NA	4.81084	6.23591	1.29622	0.37431	0.979141	0	0	NA	NA	NA
Ca_12189	10.2036	5.88029	0.576296	-0.795118	0.850796	6.07236	0	0	-Inf	0.724512	5.11376	11.7331	2.29441	1.19812	0.702771	0	0	NA	NA	NA	11.546	13.5111	1.1702	0.226753	0.964138	14.2435	7.86324	0.552058	-0.857108	0.754827
Ca_23068	5.10179	2.94014	0.576296	-0.795118	0.936121	0	0	NA	NA	NA	0	0	NA	NA	NA	0	0	NA	NA	NA	0	1.03932	Inf	Inf	0.997267	4.06957	0	0	-Inf	0.730974
Ca_04640	5.10179	2.94014	0.576296	-0.795118	0.936121	0	0	NA	NA	NA	0	0	NA	NA	NA	0	0	NA	NA	NA	0	0	NA	NA	NA	0	0	NA	NA	NA
MSTRG.1498	431.612	248.932	0.57675	-0.793982	0.102261	1766.05	1871.43	1.05967	0.0836184	0.847607	292.507	655.096	2.23959	1.16324	0.000731958	2561.32	2769.86	1.08142	0.112924	0.678623	586.923	525.895	0.896021	-0.158396	0.692027	1651.23	1271.88	0.770262	-0.376578	0.191505
MSTRG.9859	822.409	474.343	0.576773	-0.793925	0.0419747	1416.88	1703.46	1.20225	0.265742	0.54739	931.726	1819.6	1.95294	0.965645	4.16508e-05	1702.78	873.713	0.513111	-0.962658	0.00256186	1862.76	1425.95	0.765502	-0.385523	0.184382	1458.94	1712.22	1.1736	0.230947	0.416265
MSTRG.13220	1089.74	629.191	0.577375	-0.792419	0.0279359	771.19	1028.59	1.33378	0.415516	0.392331	669.902	955.267	1.42598	0.511954	0.0650364	827.881	1101.68	1.33072	0.412211	0.230027	1027.6	1064.26	1.03568	0.0505799	0.878952	1298.19	1036.96	0.798775	-0.324138	0.283285
MSTRG.16090	396.919	229.331	0.577778	-0.791414	0.114579	262.124	178.843	0.682285	-0.551553	0.455123	302.734	334.392	1.10457	0.143489	0.727452	135.936	181.004	1.33154	0.413097	0.555641	413.733	381.43	0.921924	-0.117281	0.798304	226.879	287.991	1.26936	0.344104	0.48174
MSTRG.14103	617.317	356.737	0.577884	-0.791149	0.0642692	539.428	783.55	1.45256	0.538594	0.301061	489.898	312.882	0.638667	-0.646864	0.0765998	1098.73	570.408	0.519152	-0.94577	0.00876003	692.762	388.705	0.561095	-0.833683	0.0379568	966.523	950.469	0.98339	-0.0241647	0.942576
MSTRG.19921	94.8933	54.8827	0.578362	-0.789956	0.408626	71.8563	38.5352	0.536282	-0.898936	0.519407	48.0693	53.7765	1.11873	0.161861	0.888629	18.3973	48.9201	2.65908	1.41093	0.369237	49.0706	100.814	2.05447	1.03876	0.281583	47.8175	29.4871	0.616661	-0.697451	0.567972
MSTRG.8609	84.6898	49.0024	0.57861	-0.789336	0.436126	76.9166	70.1539	0.912078	-0.132771	0.922646	102.275	84.0869	0.822164	-0.282501	0.704912	62.3466	37.1793	0.596332	-0.745811	0.554773	67.3518	63.3984	0.941302	-0.0872698	0.948085	44.7653	62.9059	1.40524	0.490815	0.634176
MSTRG.18484	846.898	490.024	0.57861	-0.789336	0.0412862	1287.34	2533.45	1.96797	0.976707	0.0240567	603.423	542.654	0.899293	-0.153137	0.630893	3392.27	5615.05	1.65525	0.727049	0.00415894	637.918	567.468	0.889563	-0.168832	0.66363	1653.26	1514.66	0.916162	-0.126326	0.657531
MSTRG.8315	79.588	46.0622	0.578759	-0.788966	0.451111	63.7598	38.5352	0.604381	-0.726469	0.618696	79.7746	56.7098	0.710875	-0.492331	0.567669	21.4636	8.80562	0.410259	-1.28539	0.620396	42.3354	61.3198	1.44843	0.534487	0.653531	25.4348	38.3333	1.50712	0.591793	0.668396
MSTRG.3374	5889.51	3410.57	0.579092	-0.788136	0.00383325	3702.12	1794.36	0.484685	-1.04488	0.0122411	3711.56	4493.76	1.21075	0.275897	0.131829	1933.77	1838.42	0.950693	-0.0729486	0.802892	4425.01	4011.77	0.906612	-0.141443	0.570002	3455.07	2555.55	0.739654	-0.435078	0.0920697
MSTRG.3826	385.696	223.451	0.579345	-0.787505	0.120311	841.022	3634.17	4.32113	2.11141	1.51721e-06	145.231	322.659	2.2217	1.15167	0.0136815	3572.15	3006.63	0.841686	-0.248646	0.344736	199.169	88.3421	0.443553	-1.17282	0.0951147	2146.7	966.195	0.450084	-1.15173	6.37552e-05
Ca_07696	59.1808	34.3017	0.579608	-0.78685	0.521594	15.1809	16.7974	1.10648	0.145981	0.983356	33.7508	31.2882	0.927035	-0.109304	0.956896	7.15452	13.6976	1.91454	0.936998	0.791249	31.7516	41.5727	1.30931	0.38881	0.795664	13.2261	28.5042	2.15515	1.10779	0.522759
MSTRG.17484	329.576	191.109	0.579864	-0.786212	0.145015	217.593	124.498	0.572162	-0.805504	0.32437	310.916	262.038	0.842794	-0.246748	0.562785	68.479	53.8121	0.785819	-0.347731	0.765221	297.31	215.139	0.723618	-0.4667	0.386259	133.278	144.487	1.0841	0.116496	0.864602
MSTRG.16900	97.9544	56.8428	0.580298	-0.785134	0.40365	97.1578	122.522	1.26107	0.334643	0.740305	60.3423	97.7755	1.62035	0.696303	0.378177	196.238	178.069	0.907413	-0.140169	0.834597	88.5195	131.993	1.49112	0.576399	0.469069	197.374	137.607	0.697187	-0.520383	0.373713
MSTRG.4521	48.9772	28.4214	0.580298	-0.785134	0.565269	24.2895	34.5829	1.42378	0.50973	0.805941	22.5005	21.5106	0.956005	-0.06491	1	9.19867	8.80562	0.95727	-0.0630016	1	46.1841	32.2189	0.697618	-0.51949	0.711885	30.5218	17.6923	0.579661	-0.786719	0.624662
MSTRG.10639	1997.86	1159.4	0.580319	-0.785083	0.0124735	3235.56	3814	1.17878	0.237291	0.557951	1461.51	1524.32	1.04298	0.060705	0.792842	3817.45	5085.73	1.33223	0.413847	0.102134	1090.14	970.724	0.89046	-0.167378	0.609029	4353.42	2767.86	0.635789	-0.653379	0.0101276
MSTRG.14753	1797.87	1043.75	0.580548	-0.784513	0.0144421	703.382	321.127	0.456547	-1.13116	0.0438339	1102.53	1108.77	1.00567	0.00815349	0.978038	239.166	243.622	1.01863	0.0266356	0.970958	1158.45	1252.38	1.08108	0.112474	0.720683	664.357	524.871	0.790043	-0.339996	0.346815
MSTRG.9673	3486.57	2024.78	0.580737	-0.784042	0.00646921	9779.54	25087.4	2.5653	1.35913	0.000439155	2972.11	1989.73	0.669467	-0.578916	0.00407144	26095.6	21242.1	0.81401	-0.296882	0.193161	3960.29	1060.1	0.267684	-1.9014	6.57176e-12	21223.8	12150.7	0.572501	-0.804649	0.000566929
MSTRG.3558	43.8754	25.4812	0.580763	-0.783977	0.590017	99.1819	76.0824	0.7671	-0.382514	0.733471	58.2968	168.174	2.88479	1.52846	0.0218169	89.9426	54.7905	0.609172	-0.715078	0.487927	178.963	146.544	0.818848	-0.288332	0.666218	113.948	166.111	1.45778	0.543771	0.391396
MSTRG.8057	19476.6	11316.6	0.581036	-0.7833	0.00221615	14701.2	13117.8	0.892295	-0.164408	0.666691	19336.1	18720.1	0.968141	-0.0467111	0.768717	13173.5	11992.3	0.910332	-0.135536	0.561393	21706.5	19520.5	0.899291	-0.15314	0.495917	14678.9	14515.5	0.988868	-0.0161499	0.94502
MSTRG.17008	942.811	547.847	0.581078	-0.783197	0.0366343	775.238	689.682	0.889639	-0.168708	0.741258	512.398	571.009	1.11439	0.156248	0.631735	627.554	639.875	1.01963	0.0280504	0.947307	566.717	571.625	1.00866	0.0124399	0.979742	529.044	638.888	1.20763	0.272175	0.454578
MSTRG.19237	38.7736	22.5411	0.581351	-0.782518	0.617196	92.0975	43.4757	0.472061	-1.08295	0.387794	23.5233	11.7331	0.498785	-1.00351	0.589247	69.5011	17.6112	0.253395	-1.98054	0.15061	9.62169	0	0	-Inf	0.454519	47.8175	50.1281	1.04832	0.0680835	0.969756
MSTRG.19632	116.321	67.6233	0.581351	-0.782518	0.364195	371.426	197.617	0.532048	-0.910371	0.176112	52.1603	100.709	1.93076	0.949165	0.237106	119.583	303.305	2.53636	1.34276	0.0295337	40.4111	59.2412	1.46596	0.551848	0.649929	134.296	132.692	0.988059	-0.0173316	0.991774
MSTRG.20212	38.7736	22.5411	0.581351	-0.782518	0.617196	39.4704	72.1301	1.82745	0.869831	0.53096	63.4106	136.886	2.15872	1.11018	0.113198	98.1192	110.559	1.12679	0.172215	0.849139	120.271	93.5387	0.777732	-0.362655	0.657772	68.1653	52.094	0.76423	-0.387922	0.692928
MSTRG.4236	149.993	87.2242	0.581523	-0.782091	0.305074	110.315	82.0109	0.743428	-0.427736	0.688793	128.867	101.687	0.789083	-0.34175	0.604828	51.1037	46.9633	0.91898	-0.121895	0.939259	122.195	90.4207	0.739968	-0.434465	0.594608	103.774	92.393	0.890329	-0.16759	0.83376
MSTRG.1769	33.6718	19.601	0.582117	-0.780618	0.647337	31.3739	24.7021	0.787346	-0.344931	0.878607	33.7508	20.5329	0.608367	-0.716987	0.618959	12.2649	26.4169	2.15386	1.10692	0.617058	27.9029	46.7693	1.67615	0.745148	0.599181	49.8522	94.3589	1.89277	0.9205	0.29077
MSTRG.4827	5658.91	3294.92	0.582254	-0.78028	0.00432005	2235.64	1696.54	0.75886	-0.398094	0.352744	5485.01	5386.45	0.982031	-0.0261598	0.882709	1401.26	1536.09	1.09622	0.132534	0.666992	5110.08	5632.07	1.10215	0.140319	0.563161	1844.53	2124.06	1.15154	0.203567	0.456557
MSTRG.11959	95.9137	55.8627	0.582427	-0.779851	0.411544	30.3618	17.7855	0.585785	-0.771557	0.735974	75.6836	78.2204	1.03352	0.0475648	0.970332	15.3311	17.6112	1.14872	0.200033	0.959755	63.5031	51.9659	0.818321	-0.289262	0.804311	26.4522	59.9572	2.26662	1.18054	0.299995
MSTRG.10602	3920.22	2283.51	0.582496	-0.77968	0.00600533	4776.93	5011.56	1.04912	0.0691769	0.861819	2529.26	2180.39	0.862067	-0.214128	0.292877	4876.32	7573.81	1.55318	0.635227	0.00960053	2042.68	2281.3	1.11682	0.159392	0.562388	4221.16	4118.37	0.975649	-0.0355664	0.887543
MSTRG.17758	2429.47	1415.19	0.582508	-0.779649	0.0101941	571.814	708.456	1.23896	0.309131	0.556415	2894.39	2163.77	0.747576	-0.419709	0.0362489	1177.43	614.436	0.521845	-0.938306	0.00786039	2725.82	1860.38	0.682502	-0.551095	0.0429656	1124.22	1366.24	1.21528	0.281285	0.345195
MSTRG.21990	503.037	293.034	0.58253	-0.779595	0.0891316	315.763	154.141	0.488154	-1.03459	0.152407	445.919	395.013	0.885839	-0.174883	0.628811	147.179	135.019	0.917384	-0.124402	0.874266	321.364	313.874	0.976692	-0.0340237	0.951622	239.087	266.367	1.1141	0.155879	0.756389
MSTRG.17736	62.2419	36.2618	0.582594	-0.779436	0.5136	34.4101	12.8451	0.373294	-1.42161	0.531253	116.594	64.5318	0.553477	-0.853406	0.245609	51.1037	26.4169	0.516926	-0.95197	0.510722	37.5246	65.4771	1.74491	0.803154	0.495705	17.2957	34.4017	1.98903	0.992067	0.515682
MSTRG.10781	2029.49	1182.92	0.582864	-0.77877	0.0128955	2925.87	3632.19	1.24141	0.311977	0.443665	1889.02	2168.66	1.14803	0.199166	0.344927	4501.22	4842.11	1.07573	0.105321	0.675907	2546.86	2205.43	0.865942	-0.207658	0.442357	3922.05	3433.29	0.875381	-0.192017	0.447169
MSTRG.2819	4561	2658.87	0.582957	-0.778538	0.00527497	5552.16	7377.03	1.32868	0.40999	0.294728	3246.21	3215.84	0.990643	-0.0135631	0.945043	8534.32	8267.5	0.968735	-0.0458265	0.84824	3684.14	3065.99	0.832212	-0.264977	0.300487	6503.17	5911.19	0.90897	-0.137696	0.569612
MSTRG.7274	114.28	66.6432	0.583157	-0.778045	0.370879	36.4342	13.8332	0.379676	-1.39716	0.522507	49.092	55.732	1.13526	0.183018	0.868574	15.3311	9.78402	0.63818	-0.647964	0.840397	22.1299	157.976	7.1386	2.83564	0.00250793	67.1479	32.4359	0.483051	-1.04975	0.31942
Ca_09848	28.57	16.6608	0.583157	-0.778045	0.681189	0	7.90467	Inf	Inf	0.633768	27.6143	4.88878	0.177038	-2.49787	0.210521	5.11037	5.87041	1.14872	0.200033	1	24.0542	22.865	0.950561	-0.0731487	0.994704	7.12175	0	0	-Inf	0.504481
MSTRG.15342	818.328	477.283	0.583242	-0.777833	0.0463205	9056.93	13661.2	1.50837	0.592995	0.123101	308.871	1252.5	4.05511	2.01974	5.68896e-12	11583.2	15810	1.36491	0.448806	0.0538335	1259.48	777.41	0.617247	-0.696079	0.0337821	6895.89	5343.07	0.77482	-0.368067	0.128925
MSTRG.14763	3216.17	1875.81	0.583244	-0.777829	0.00750251	3149.53	1833.88	0.582271	-0.780236	0.0626181	1764.25	2084.57	1.18157	0.240701	0.259709	1318.48	1786.56	1.35502	0.438314	0.148043	1882	2071.36	1.10062	0.138311	0.62147	2574	2522.13	0.979849	-0.0293692	0.912707
MSTRG.13458	392.838	229.331	0.58378	-0.776502	0.122456	132.58	130.427	0.983761	-0.0236198	0.988727	350.804	265.949	0.758115	-0.399512	0.329596	238.143	96.8618	0.406737	-1.29783	0.0579849	303.083	229.689	0.757843	-0.40003	0.450678	281.818	208.376	0.739399	-0.435575	0.381435
MSTRG.15838	3179.44	1856.21	0.583817	-0.776411	0.00770293	5783.93	10253.3	1.77273	0.825973	0.0341322	2055.73	2101.2	1.02212	0.03156	0.882489	11885.7	10919.9	0.918746	-0.122262	0.602183	2403.5	1111.03	0.462256	-1.11324	0.000119096	10547.3	5789.31	0.54889	-0.865412	0.000308547
Ca_09537	52.0383	30.3815	0.583829	-0.776381	0.555771	13.1568	13.8332	1.05141	0.0723243	1	32.728	53.7765	1.64313	0.71645	0.5133	3.06622	22.5032	7.33907	2.8756	0.343786	39.4489	49.8873	1.2646	0.338686	0.801034	15.2609	10.812	0.708475	-0.497212	0.85308
MSTRG.7365	296.924	173.468	0.584218	-0.775422	0.167915	1667.88	2624.35	1.57347	0.653948	0.12385	131.935	227.817	1.72674	0.788049	0.133053	4473.62	2802.14	0.62637	-0.674913	0.00951284	642.729	121.6	0.189194	-2.40206	6.09002e-07	3142.73	1596.24	0.507915	-0.977341	0.00026776
MSTRG.8908	221.418	129.366	0.584263	-0.77531	0.223975	160.918	120.546	0.749117	-0.416737	0.641023	111.48	109.509	0.982317	-0.0257394	0.984389	192.15	258.298	1.34425	0.426804	0.473067	78.8978	140.308	1.77835	0.830539	0.296939	258.418	111.068	0.429801	-1.21826	0.0306624
MSTRG.8670	122.443	71.5435	0.5843	-0.775218	0.356164	64.7719	41.4995	0.640702	-0.642274	0.654416	324.212	227.817	0.702679	-0.509063	0.236501	112.428	123.279	1.09651	0.132919	0.877895	59.6545	86.2634	1.44605	0.532119	0.589688	60.0262	21.6239	0.360241	-1.47296	0.211143
MSTRG.15943	3885.53	2270.77	0.584418	-0.774928	0.00636258	15711.2	11909.4	0.758016	-0.399699	0.295597	2782.91	3515.03	1.26308	0.336945	0.0788119	13966.7	8805.62	0.630474	-0.66549	0.0046945	5335.23	3739.47	0.700901	-0.512716	0.0380566	12826.3	8669.22	0.675896	-0.565127	0.0166266
MSTRG.22134	23.4682	13.7207	0.584648	-0.774359	0.719869	29.3498	32.6067	1.11097	0.151822	0.953779	20.455	16.6218	0.812604	-0.299375	0.892048	7.15452	22.5032	3.14532	1.65321	0.529687	21.1677	21.8257	1.03108	0.0441617	1	26.4522	20.641	0.780313	-0.357875	0.842448
MSTRG.19404	70.4047	41.162	0.584648	-0.774359	0.487559	190.267	248.009	1.30348	0.382364	0.606784	76.7063	48.8878	0.637337	-0.649872	0.46697	219.746	250.471	1.13982	0.188806	0.750323	63.5031	55.0839	0.86742	-0.205198	0.863459	397.801	275.213	0.691838	-0.531495	0.225842
Ca_15331	23.4682	13.7207	0.584648	-0.774359	0.719869	4.04824	15.8093	3.90523	1.96541	0.638627	4.091	14.6663	3.58502	1.84198	0.515579	0	0	NA	NA	NA	11.546	13.5111	1.1702	0.226753	0.964138	2.03479	8.84614	4.34746	2.12017	0.643577
Ca_01615	23.4682	13.7207	0.584648	-0.774359	0.719869	20.2412	0	0	-Inf	0.23319	39.8873	14.6663	0.367694	-1.44342	0.307101	6.13245	0	0	-Inf	0.661628	29.8272	28.0616	0.940805	-0.0880329	0.980188	15.2609	16.7094	1.09492	0.130819	0.982523
MSTRG.2540	1431.56	837.941	0.585333	-0.772671	0.0216733	494.898	593.838	1.19992	0.26294	0.6321	1654.81	743.094	0.449051	-1.15505	2.78696e-06	387.366	668.249	1.72511	0.786686	0.061196	1263.33	899.011	0.711621	-0.490819	0.127398	601.279	790.255	1.31429	0.394284	0.252682
MSTRG.4298	107.138	62.723	0.585444	-0.772398	0.389335	253.015	122.522	0.484249	-1.04618	0.184803	106.366	167.196	1.57189	0.652503	0.275769	150.245	85.121	0.566548	-0.81973	0.308051	129.893	131.993	1.01617	0.023145	0.986465	138.365	140.555	1.01583	0.0226555	0.984194
MSTRG.9074	10337.3	6053.75	0.585625	-0.771951	0.00325874	22886.7	30787.7	1.34522	0.427842	0.258054	8388.6	9849.9	1.1742	0.231679	0.163742	31243.8	46512.3	1.48869	0.574041	0.0111898	9213.73	7219.11	0.783516	-0.351965	0.133543	25508.1	22254.9	0.872466	-0.196829	0.392694
MSTRG.7840	985.666	577.248	0.585642	-0.771908	0.0368453	1362.23	3557.1	2.61123	1.38473	0.00111752	1616.97	1837.2	1.1362	0.184218	0.401897	6106.9	5478.07	0.89703	-0.156771	0.524282	2458.34	1437.38	0.584694	-0.774246	0.0059514	4603.7	3199.35	0.694953	-0.525013	0.0368155
MSTRG.5969	217.336	127.406	0.586217	-0.770494	0.230428	149.785	153.153	1.02249	0.0320801	0.978673	154.435	185.773	1.20292	0.266541	0.625675	100.163	77.2938	0.771677	-0.373931	0.69164	203.98	154.858	0.759185	-0.397476	0.530404	130.226	124.829	0.958554	-0.0610683	0.93861
MSTRG.18360	1714.2	1005.53	0.586587	-0.769583	0.0173718	2505.86	3438.53	1.37219	0.456485	0.266543	1441.06	1473.48	1.0225	0.0320978	0.891953	4293.74	4200.28	0.978234	-0.0317482	0.901553	1732.87	1352.15	0.780299	-0.357901	0.224388	3352.31	2580.12	0.769656	-0.377714	0.144097
MSTRG.3430	721.394	423.381	0.586893	-0.768831	0.0579776	2093.95	3565.99	1.703	0.768075	0.0635782	740.472	1040.33	1.40496	0.490527	0.0679495	3584.42	5439.91	1.51766	0.601846	0.0174689	1940.69	1045.55	0.538753	-0.892305	0.00279414	3683.98	2540.81	0.689691	-0.535977	0.0373527
MSTRG.15961	55.0994	32.3416	0.586968	-0.768646	0.546614	27.3256	78.0586	2.85661	1.5143	0.292166	41.9328	48.8878	1.16586	0.221394	0.851307	52.1258	18.5896	0.35663	-1.4875	0.330061	38.4868	25.983	0.675114	-0.566796	0.719234	36.6261	59.9572	1.63701	0.711059	0.509819
MSTRG.3753	18.3665	10.7805	0.586968	-0.768646	0.765163	5.0603	0	0	-Inf	0.779803	15.3413	17.5996	1.14721	0.198124	0.949569	3.06622	12.7192	4.14817	2.05248	0.627294	3.84868	7.27523	1.89032	0.918631	0.880164	5.08696	6.88033	1.35254	0.435674	0.954803
Ca_13196	18.3665	10.7805	0.586968	-0.768646	0.765163	4.04824	0	0	-Inf	0.836916	6.13651	7.82204	1.27467	0.350128	0.96138	5.11037	0	0	-Inf	0.726268	12.5082	5.19659	0.415455	-1.26724	0.731261	9.15653	0	0	-Inf	0.389848
Ca_08409	18.3665	10.7805	0.586968	-0.768646	0.765163	4.04824	0	0	-Inf	0.836916	0	11.7331	Inf	Inf	0.266644	3.06622	2.93521	0.95727	-0.0630016	1	0	0	NA	NA	NA	0	0	NA	NA	NA
MSTRG.6312	1531.56	899.684	0.58743	-0.76751	0.0205367	4012.82	5055.03	1.25972	0.333104	0.402947	1199.69	3299.92	2.75065	1.45977	3.59487e-12	6409.43	3998.73	0.623882	-0.680655	0.00639065	4566.45	2424.73	0.530988	-0.91325	0.000369665	4931.3	5818.8	1.17997	0.238752	0.328779
Ca_02744	86.7305	50.9625	0.587596	-0.767104	0.442365	56.6754	30.6306	0.540457	-0.88775	0.575688	35.7963	66.4873	1.85738	0.89327	0.368764	0	19.568	Inf	Inf	0.179557	74.087	61.3198	0.827673	-0.272868	0.798277	22.3826	39.3162	1.75655	0.812743	0.557071
MSTRG.7798	86.7305	50.9625	0.587596	-0.767104	0.442365	65.7839	53.3565	0.811087	-0.302071	0.829766	22.5005	9.77755	0.434548	-1.20241	0.538063	12.2649	9.78402	0.797725	-0.326036	0.945522	76.0113	83.1455	1.09386	0.129423	0.902333	57.9914	42.2649	0.728814	-0.456378	0.671804
MSTRG.13807	865.264	508.645	0.587849	-0.766482	0.0456954	724.635	734.146	1.01312	0.0188117	0.973426	598.309	864.335	1.44463	0.5307	0.0655894	525.346	408.972	0.778481	-0.361267	0.410697	1311.44	970.724	0.740199	-0.434015	0.171316	726.418	778.461	1.07164	0.0998233	0.770026
MSTRG.19364	236.723	139.167	0.587888	-0.766386	0.215327	225.689	340.889	1.51043	0.594962	0.376364	290.461	175.996	0.605919	-0.722804	0.119493	291.291	253.406	0.86994	-0.201011	0.716565	155.871	108.089	0.693451	-0.528134	0.469537	217.722	150.384	0.690718	-0.533832	0.341337
MSTRG.9110	418.347	245.992	0.588009	-0.766089	0.11811	186.219	140.308	0.753456	-0.408406	0.62591	370.236	247.372	0.668147	-0.581762	0.154839	126.737	114.473	0.903231	-0.146833	0.862142	278.067	300.363	1.08018	0.111276	0.833142	155.661	207.393	1.33234	0.413958	0.464754
MSTRG.16837	294.884	173.468	0.588261	-0.765473	0.174181	266.172	233.188	0.876079	-0.190867	0.789931	170.799	409.679	2.3986	1.26219	0.0029932	369.991	162.415	0.438969	-1.18781	0.0324835	595.583	457.3	0.76782	-0.38116	0.346099	280.8	376.453	1.34064	0.422923	0.340031
MSTRG.13398	756.086	444.942	0.58848	-0.764934	0.0555049	495.91	480.208	0.968339	-0.0464164	0.938102	799.791	796.87	0.996348	-0.00527852	0.990012	373.057	425.605	1.14086	0.190117	0.686267	854.406	679.714	0.79554	-0.329993	0.354217	411.027	614.315	1.49459	0.579748	0.125779
MSTRG.8498	1744.81	1027.09	0.588653	-0.76451	0.0176701	3645.44	2570	0.704991	-0.504323	0.218071	2291.99	5955.51	2.59841	1.37763	1.42456e-13	3460.75	1425.53	0.411915	-1.27958	4.90204e-06	3702.43	3641.77	0.983618	-0.0238302	0.926057	3311.61	3491.28	1.05425	0.076221	0.765402
MSTRG.9344	31.6311	18.6209	0.588689	-0.764421	0.666239	12.1447	20.7497	1.70854	0.772764	0.796223	38.8645	34.2214	0.880531	-0.183554	0.898616	9.19867	15.6544	1.70181	0.767073	0.808026	32.7137	40.5334	1.23903	0.309215	0.841468	15.2609	27.5213	1.80339	0.850711	0.622405
MSTRG.5443	374.472	220.511	0.588858	-0.764007	0.135253	93.1096	164.022	1.7616	0.816887	0.376749	354.895	223.906	0.630908	-0.664498	0.114449	109.362	75.337	0.688877	-0.537682	0.555725	269.407	280.616	1.04161	0.0588085	0.917176	95.6349	134.658	1.40804	0.49369	0.478562
MSTRG.13900	76.5269	45.0822	0.589103	-0.763409	0.473782	138.652	33.5948	0.242296	-2.04516	0.0733888	79.7746	145.686	1.82621	0.868856	0.187203	58.2583	25.4385	0.43665	-1.19545	0.387687	86.5952	102.893	1.1882	0.248779	0.779373	59.0088	119.914	2.03214	1.023	0.191681
MSTRG.12022	2594.77	1528.87	0.589213	-0.763138	0.0109597	2305.47	2050.27	0.889307	-0.169247	0.689607	2151.87	2143.24	0.99599	-0.00579688	0.980267	2406.99	2165.2	0.89955	-0.152725	0.585141	2955.78	2312.48	0.782359	-0.354097	0.182447	2334.92	1758.42	0.753096	-0.409094	0.132527
MSTRG.7145	332.637	196.01	0.58926	-0.763024	0.154629	553.597	991.048	1.7902	0.840118	0.0953777	311.939	463.456	1.48573	0.571168	0.123379	1241.82	472.568	0.380545	-1.39386	0.000116036	279.029	311.796	1.11743	0.160185	0.756207	837.314	654.615	0.781803	-0.355123	0.293364
Ca_15403	44.8958	26.4613	0.589394	-0.762697	0.594451	12.1447	15.8093	1.30174	0.380447	0.924245	24.546	18.5773	0.756837	-0.401945	0.823694	18.3973	11.7408	0.63818	-0.647964	0.81529	13.4704	20.7864	1.54312	0.625849	0.793616	6.10436	7.86324	1.28814	0.365284	0.958979
MSTRG.18509	2904.96	1713.12	0.589723	-0.76189	0.00977161	2999.75	975.238	0.325107	-1.62101	0.000212607	2943.48	2462.97	0.836753	-0.257125	0.193063	1195.83	820.879	0.686453	-0.542767	0.109538	1889.7	3083.66	1.63182	0.706486	0.00861165	1115.06	2248.89	2.01683	1.01209	0.000352386
MSTRG.16640	1425.44	840.881	0.589909	-0.761435	0.0236793	577.887	468.351	0.810456	-0.303195	0.584633	1473.78	1151.8	0.781522	-0.355641	0.133581	517.17	344.397	0.665927	-0.586564	0.194956	1852.18	890.696	0.480892	-1.05622	0.000545264	808.827	534.7	0.661081	-0.597101	0.086504
MSTRG.7038	298.965	176.409	0.590064	-0.761056	0.174004	148.773	213.426	1.43458	0.520624	0.514909	173.868	201.418	1.15845	0.2122	0.685675	154.333	213.292	1.38202	0.466778	0.474215	228.034	215.139	0.943451	-0.0839804	0.890888	176.009	161.196	0.915842	-0.126829	0.836127
MSTRG.9744	3824.3	2258.03	0.590442	-0.760133	0.00751389	1086.95	686.718	0.631783	-0.6625	0.174473	3870.09	3567.83	0.921898	-0.117321	0.528803	854.455	680.968	0.796962	-0.327417	0.374423	2576.69	3280.09	1.27299	0.348217	0.182468	985.853	1027.14	1.04187	0.0591813	0.852662
MSTRG.22178	39.794	23.5211	0.591073	-0.758592	0.621831	35.4221	20.7497	0.585785	-0.771557	0.709516	25.5688	14.6663	0.573603	-0.801876	0.643094	19.4194	15.6544	0.806122	-0.310929	0.915078	27.9029	23.9043	0.856697	-0.223143	0.91819	25.4348	16.7094	0.656949	-0.606146	0.735621
MSTRG.10637	225.499	133.286	0.591073	-0.758592	0.229454	164.966	96.8322	0.586983	-0.768609	0.401728	214.778	158.396	0.73749	-0.439305	0.395056	75.6335	65.5529	0.866718	-0.206366	0.853714	179.926	173.566	0.964655	-0.0519143	0.944095	115.983	116.966	1.00847	0.0121747	1
MSTRG.5700	106.117	62.723	0.591073	-0.758592	0.399359	45.5427	41.4995	0.911221	-0.134127	0.946799	40.91	44.9767	1.09941	0.136724	0.921065	36.7947	39.1361	1.06363	0.0890015	0.970737	33.6759	44.6907	1.32708	0.408258	0.775614	26.4522	59.9572	2.26662	1.18054	0.299995
MSTRG.10150	39.794	23.5211	0.591073	-0.758592	0.621831	23.2774	21.7378	0.93386	-0.0987213	0.987284	19.4323	38.1324	1.96233	0.972565	0.479231	10.2207	21.5248	2.10599	1.0745	0.671828	18.2812	37.4155	2.04666	1.03327	0.536053	39.6783	40.2991	1.01565	0.0223968	1
Ca_10606	26.5293	15.6808	0.591073	-0.758592	0.702421	12.1447	11.857	0.976309	-0.0345909	1	19.4323	15.6441	0.805057	-0.312837	0.891118	16.3532	9.78402	0.598294	-0.741074	0.807436	21.1677	17.6684	0.834687	-0.260693	0.92265	8.13914	13.7607	1.69068	0.757602	0.78894
MSTRG.5078	53.0586	31.3615	0.591073	-0.758592	0.559844	70.8442	69.1658	0.976309	-0.0345909	0.990646	25.5688	41.0657	1.60609	0.683551	0.592776	35.7726	66.5313	1.85984	0.895178	0.470469	32.7137	36.3761	1.11195	0.153096	0.936153	70.2001	42.2649	0.602063	-0.732013	0.460786
Ca_16941	13.2647	7.84038	0.591073	-0.758592	0.820204	19.2291	19.7617	1.02769	0.0394096	1	19.4323	9.77755	0.503161	-0.990909	0.63886	5.11037	9.78402	1.91454	0.936998	0.844893	15.3947	11.4325	0.742626	-0.429293	0.893261	17.2957	16.7094	0.966102	-0.049753	1
MSTRG.14601	26.5293	15.6808	0.591073	-0.758592	0.702421	27.3256	30.6306	1.12095	0.164718	0.951363	12.273	14.6663	1.19501	0.257018	0.939141	7.15452	12.7192	1.77779	0.830083	0.825378	49.0706	39.4941	0.804842	-0.313222	0.818473	14.2435	4.91452	0.345036	-1.53518	0.596489
MSTRG.903	13.2647	7.84038	0.591073	-0.758592	0.820204	12.1447	32.6067	2.68485	1.42484	0.544651	14.3185	9.77755	0.682861	-0.550337	0.837709	11.2428	23.4816	2.08859	1.06253	0.655939	0.962169	0	0	-Inf	1	0	0	NA	NA	NA
MSTRG.16678	39.794	23.5211	0.591073	-0.758592	0.621831	51.6151	523.684	10.146	3.34283	5.50139e-06	12.273	39.1102	3.18668	1.67206	0.256218	282.093	258.298	0.91565	-0.127132	0.821792	1.92434	0	0	-Inf	0.941158	0	13.7607	Inf	Inf	0.219242
Ca_05623	13.2647	7.84038	0.591073	-0.758592	0.820204	0	0	NA	NA	NA	4.091	12.7108	3.10702	1.63553	0.595267	0	0	NA	NA	NA	8.65952	17.6684	2.04035	1.02881	0.707832	0	0	NA	NA	NA
MSTRG.9525	1276.47	754.637	0.591191	-0.758304	0.0281221	1775.15	2755.76	1.55241	0.634508	0.133038	1031.96	1428.5	1.38426	0.46912	0.052459	3069.29	3484.09	1.13514	0.182876	0.487511	1627.99	1166.12	0.716292	-0.481381	0.110446	2268.79	1931.41	0.851296	-0.232267	0.391249
MSTRG.14105	1972.35	1166.26	0.591302	-0.758032	0.0159245	946.277	660.04	0.697512	-0.519709	0.296433	1697.77	1455.88	0.857525	-0.221749	0.324556	514.104	513.661	0.999139	-0.0012426	1	1390.33	1186.9	0.853681	-0.228231	0.458321	694.879	1017.31	1.464	0.54992	0.0913725
MSTRG.7721	16653.3	9850.46	0.591503	-0.757543	0.00321445	9787.64	7372.09	0.753204	-0.408887	0.290818	13586.2	12134.9	0.893178	-0.16298	0.314773	5571.33	6461.37	1.15975	0.213818	0.383386	12872.9	14251.1	1.10707	0.146745	0.52028	6503.17	9163.62	1.4091	0.494774	0.0385974
MSTRG.546	122.443	72.5235	0.592304	-0.75559	0.367356	93.1096	58.2969	0.626111	-0.67551	0.570103	94.0931	88.9757	0.945614	-0.0806773	0.927195	57.2362	44.0281	0.769235	-0.378503	0.769798	103.914	73.7916	0.71012	-0.493865	0.579901	62.0609	70.7691	1.14032	0.189435	0.84832
MSTRG.4571	61.2215	36.2618	0.592304	-0.75559	0.529235	38.4583	39.5233	1.02769	0.0394096	0.998811	220.914	231.728	1.04895	0.0689458	0.892645	460.956	573.344	1.24381	0.314772	0.456877	202.055	228.65	1.13162	0.17839	0.763898	412.044	650.683	1.57916	0.659156	0.078428
MSTRG.14797	585.686	346.937	0.59236	-0.755454	0.0815454	278.317	223.307	0.802348	-0.3177	0.653157	375.35	443.901	1.18263	0.242002	0.506172	196.238	337.549	1.7201	0.782488	0.155857	329.062	474.969	1.4434	0.529474	0.236337	263.505	311.581	1.18245	0.241778	0.607213
MSTRG.16091	492.833	292.054	0.592603	-0.754863	0.10139	414.945	337.924	0.814384	-0.296219	0.628945	479.67	351.992	0.73382	-0.446501	0.214665	180.907	281.78	1.55759	0.639318	0.275654	485.895	372.076	0.765754	-0.385048	0.377852	259.435	281.111	1.08355	0.115765	0.8148
MSTRG.7678	3517.18	2085.54	0.592959	-0.753996	0.0086573	6656.32	7763.37	1.16632	0.221958	0.568504	1904.36	2278.17	1.19629	0.258567	0.216534	6845.86	8246.95	1.20466	0.268629	0.264504	1831.01	1793.86	0.979714	-0.0295672	0.919158	8649.87	6321.06	0.730769	-0.452512	0.0590278
MSTRG.5789	5776.25	3426.25	0.593161	-0.753504	0.00571895	3772.96	3625.28	0.960857	-0.0576059	0.887014	3963.16	3556.1	0.897288	-0.156357	0.400039	2908.82	2945.97	1.01277	0.0183054	0.94684	3701.46	3742.59	1.01111	0.0159396	0.950803	4088.9	2919.23	0.713939	-0.486127	0.0556915
MSTRG.21390	485.691	288.134	0.593246	-0.753298	0.103864	126.508	301.365	2.38219	1.25229	0.0961178	623.878	698.117	1.119	0.162205	0.590088	675.591	716.19	1.06009	0.0841918	0.827997	471.463	689.068	1.46155	0.547503	0.16095	665.375	571.068	0.858265	-0.220506	0.538119
Ca_09488	34.6922	20.581	0.593246	-0.753298	0.652169	9.10854	11.857	1.30174	0.380447	0.945069	37.8418	32.2659	0.852653	-0.229969	0.870276	26.5739	19.568	0.736362	-0.441513	0.836141	30.7894	22.865	0.742626	-0.429293	0.814684	17.2957	29.4871	1.70489	0.769675	0.639464
MSTRG.5560	34.6922	20.581	0.593246	-0.753298	0.652169	39.4704	122.522	3.10416	1.6342	0.159249	41.9328	78.2204	1.86538	0.899466	0.323573	153.311	194.702	1.26998	0.344804	0.608243	46.1841	54.0446	1.1702	0.226753	0.862673	92.5827	117.949	1.27398	0.349343	0.634618
MSTRG.18114	125.504	74.4836	0.593476	-0.752739	0.363219	151.809	291.485	1.92007	0.941162	0.202347	85.9111	82.1314	0.956005	-0.06491	0.948624	144.113	260.255	1.80591	0.852729	0.171508	104.876	83.1455	0.792795	-0.33498	0.702923	150.574	112.051	0.744159	-0.426316	0.515872
MSTRG.10908	307.128	182.289	0.593527	-0.752613	0.173615	178.123	154.141	0.865364	-0.20862	0.805655	209.664	199.462	0.951342	-0.0719647	0.893586	139.002	290.585	2.09051	1.06385	0.0805672	251.126	278.537	1.10915	0.149459	0.783179	188.218	172.008	0.91388	-0.129923	0.826421
MSTRG.17418	56.1197	33.3216	0.59376	-0.752049	0.550535	94.1216	539.493	5.73188	2.51901	0.000223798	10.2275	18.5773	1.81641	0.861089	0.690835	139.002	91.9698	0.661643	-0.595876	0.463756	36.5624	13.5111	0.369536	-1.43621	0.420118	122.087	81.5811	0.66822	-0.581604	0.429957
MSTRG.7684	369.37	219.531	0.594338	-0.750643	0.14378	323.859	329.032	1.01597	0.0228593	0.976757	265.915	219.995	0.827312	-0.273497	0.551573	265.739	231.881	0.872589	-0.196626	0.733348	298.272	216.178	0.724768	-0.464409	0.38781	256.383	293.889	1.14629	0.196969	0.682267
Ca_12305	21.4275	12.7406	0.594591	-0.75003	0.744166	29.3498	17.7855	0.605985	-0.722647	0.756632	34.7735	24.4439	0.702945	-0.508517	0.717063	10.2207	32.2873	3.15899	1.65946	0.424695	29.8272	30.1402	1.01049	0.0150606	1	55.9566	57.0085	1.0188	0.0268682	0.998907
Ca_07935	21.4275	12.7406	0.594591	-0.75003	0.744166	31.3739	19.7617	0.629876	-0.666859	0.764145	17.3868	19.5551	1.12471	0.169555	0.955474	21.4636	15.6544	0.729349	-0.455319	0.855852	17.319	38.4548	2.22038	1.1508	0.489499	10.1739	18.6752	1.83559	0.876246	0.696523
MSTRG.22317	42.8551	25.4812	0.594591	-0.75003	0.610001	79.9528	73.1182	0.914517	-0.128918	0.923306	65.4561	160.352	2.44976	1.29264	0.0511653	118.561	45.9849	0.38786	-1.36639	0.158108	178.001	220.336	1.23783	0.307815	0.611577	168.887	191.666	1.13488	0.182538	0.753575
MSTRG.5123	85.7101	50.9625	0.594591	-0.75003	0.45447	35.4221	37.5472	1.05999	0.0840536	0.978627	92.0476	49.8655	0.541736	-0.884338	0.28881	30.6622	21.5248	0.701998	-0.510461	0.790243	56.768	64.4378	1.13511	0.182829	0.878325	20.3479	19.6581	0.966102	-0.049753	1
MSTRG.19670	21.4275	12.7406	0.594591	-0.75003	0.744166	21.2533	28.6544	1.34824	0.431073	0.855936	15.3413	15.6441	1.01974	0.0281994	1	11.2428	24.46	2.17561	1.12142	0.630947	16.3569	7.27523	0.444781	-1.16883	0.69279	9.15653	6.88033	0.751412	-0.412323	0.934045
MSTRG.20497	93.873	55.8627	0.595088	-0.748824	0.433784	0	49.4042	Inf	Inf	0.021669	51.1376	90.9312	1.77817	0.830393	0.319544	35.7726	0	0	-Inf	0.0333344	113.536	0	0	-Inf	7.51387e-06	20.3479	15.7265	0.772881	-0.371681	0.865976
MSTRG.17718	472.426	281.274	0.595381	-0.748114	0.109628	339.04	324.091	0.955908	-0.0650562	0.923192	595.241	409.679	0.688258	-0.538979	0.105395	598.936	633.026	1.05692	0.0798634	0.843937	379.095	229.689	0.60589	-0.722873	0.148748	322.513	224.102	0.694862	-0.525202	0.2695
MSTRG.3210	292.843	174.448	0.595707	-0.747326	0.184975	148.773	63.2373	0.42506	-1.23426	0.222917	258.756	243.461	0.94089	-0.0879016	0.852677	72.5673	74.3585	1.02468	0.0351788	0.987473	242.467	212.021	0.874434	-0.193579	0.737571	97.6697	120.897	1.23782	0.307799	0.671185
MSTRG.22413	462.222	275.393	0.595803	-0.747093	0.112942	432.15	523.684	1.21181	0.277165	0.626603	425.464	527.01	1.23867	0.308792	0.364987	237.121	476.482	2.00944	1.0068	0.0399764	348.305	462.497	1.32785	0.409092	0.358992	272.661	500.299	1.83487	0.87568	0.03637
MSTRG.14204	1884.6	1123.13	0.595953	-0.746729	0.0184827	1173.99	1232.14	1.04953	0.0697457	0.880967	1469.69	1596.67	1.0864	0.119555	0.599412	1511.65	1655.46	1.09513	0.131106	0.664747	1420.16	1588.08	1.11824	0.161228	0.587076	1312.44	1234.53	0.940639	-0.0882876	0.767747
MSTRG.16740	29.5904	17.6409	0.596168	-0.746208	0.6862	29.3498	54.3446	1.85162	0.888788	0.58442	16.364	33.2437	2.03151	1.02255	0.495607	13.287	14.676	1.10454	0.143449	0.986985	14.4325	60.2805	4.17671	2.06237	0.149969	39.6783	33.4188	0.842243	-0.247692	0.860142
MSTRG.10937	29.5904	17.6409	0.596168	-0.746208	0.6862	6.07236	14.8212	2.44077	1.28734	0.751376	26.5915	13.6886	0.514772	-0.957995	0.575203	6.13245	7.82722	1.27636	0.352036	0.970403	22.1299	27.0223	1.22108	0.288154	0.89104	10.1739	13.7607	1.35254	0.435674	0.885982
MSTRG.3153	540.79	322.436	0.596231	-0.746057	0.093948	731.72	541.47	0.739996	-0.434411	0.408606	395.805	492.789	1.24503	0.31618	0.367357	518.192	652.594	1.25937	0.332699	0.41055	426.241	348.172	0.816843	-0.29187	0.521665	371.348	493.418	1.32872	0.410038	0.30668
MSTRG.2040	3132.5	1867.97	0.596319	-0.745843	0.0105095	4254.7	4523.45	1.06316	0.0883638	0.825048	2827.91	2459.05	0.869567	-0.201631	0.309822	4706.65	5042.68	1.07139	0.0994898	0.691573	2769.12	2116.05	0.76416	-0.388053	0.149109	4363.6	3865.76	0.885912	-0.174764	0.484398
MSTRG.13770	1232.59	735.036	0.596333	-0.74581	0.0321101	1412.84	848.764	0.600751	-0.73516	0.114695	821.269	806.648	0.982197	-0.0259158	0.930148	593.825	798.376	1.34446	0.427029	0.261794	751.454	626.709	0.833995	-0.261889	0.478115	699.966	772.563	1.10372	0.142368	0.676897
MSTRG.9349	3822.26	2279.59	0.596398	-0.745652	0.00869566	5806.19	5142.97	0.885774	-0.174989	0.657046	2104.82	2246.88	1.06749	0.0942258	0.65064	4827.26	5915.42	1.22542	0.293276	0.236952	2573.8	2041.22	0.793076	-0.334468	0.218159	5975.15	4894.87	0.819204	-0.287705	0.238919
MSTRG.11871	3885.53	2317.81	0.596525	-0.745346	0.00859347	1604.12	1461.38	0.911016	-0.134452	0.762074	3079.5	2637.01	0.856309	-0.223797	0.251925	1071.13	1300.3	1.21394	0.279701	0.388327	4442.33	3454.69	0.777676	-0.362759	0.14818	1687.85	1568.72	0.929414	-0.105606	0.709869
MSTRG.15047	3701.86	2210.01	0.596999	-0.744199	0.0090851	2481.57	3001.8	1.20964	0.274572	0.506737	2890.29	2219.5	0.767916	-0.380979	0.0567261	2312.96	3162.2	1.36717	0.451189	0.0958304	3216.53	1810.49	0.562871	-0.829123	0.00205477	3710.43	2662.69	0.717623	-0.478703	0.0621426
Ca_19325	37.7533	22.5411	0.597063	-0.744044	0.63887	16.193	17.7855	1.09835	0.135334	0.984374	39.8873	13.6886	0.343181	-1.54296	0.280724	0	4.89201	Inf	Inf	0.745089	25.0164	39.4941	1.57873	0.658764	0.672222	8.13914	20.641	2.53602	1.34256	0.539906
MSTRG.21267	37.7533	22.5411	0.597063	-0.744044	0.63887	14.1688	19.7617	1.39473	0.479982	0.878635	37.8418	28.3549	0.749301	-0.416382	0.754921	42.9271	72.4017	1.68662	0.754134	0.517248	72.1627	45.73	0.633707	-0.658111	0.550219	65.1131	50.1281	0.769862	-0.377328	0.708118
MSTRG.10745	75.5065	45.0822	0.597063	-0.744044	0.487219	68.8201	217.378	3.15865	1.65931	0.064131	50.1148	63.5541	1.26817	0.342748	0.725255	122.649	81.2074	0.662112	-0.594853	0.492112	91.406	49.8873	0.545777	-0.873617	0.380334	160.748	132.692	0.825467	-0.276718	0.660584
MSTRG.4019	825.47	492.964	0.597192	-0.743734	0.0553707	430.126	188.724	0.438765	-1.18848	0.0703976	603.423	491.811	0.815035	-0.295067	0.359721	213.614	194.702	0.911468	-0.133736	0.835576	498.403	539.406	1.08227	0.114058	0.782434	307.253	269.316	0.876529	-0.190126	0.687305
MSTRG.17943	10507.7	6279.17	0.59758	-0.742796	0.00457165	13277.2	12532.8	0.943936	-0.0832389	0.827744	10101.7	10244.9	1.01418	0.0203086	0.902535	14800.7	17043.8	1.15155	0.203582	0.378159	10630	9319.57	0.87672	-0.189812	0.412702	21066.1	15182.9	0.720727	-0.472475	0.0416952
MSTRG.18988	613.235	366.538	0.597711	-0.742479	0.0816964	431.138	456.494	1.05881	0.0824485	0.890478	470.465	486.922	1.03498	0.0496019	0.88986	294.358	305.261	1.03704	0.0524756	0.926655	586.923	511.345	0.87123	-0.198875	0.6195	286.905	431.495	1.50397	0.588773	0.169377
MSTRG.16269	429.571	256.772	0.597742	-0.742406	0.125138	297.546	154.141	0.518041	-0.948861	0.195427	367.168	306.037	0.833509	-0.262731	0.507058	143.09	111.538	0.779492	-0.359395	0.646185	308.856	286.852	0.928756	-0.106629	0.838257	252.313	208.376	0.825861	-0.276029	0.591427
Ca_04035	62.2419	37.2418	0.59834	-0.740962	0.532889	29.3498	39.5233	1.34663	0.429356	0.821651	67.5016	31.2882	0.463518	-1.1093	0.272557	37.8168	32.2873	0.853782	-0.228061	0.897446	34.6381	38.4548	1.11019	0.150804	0.934217	49.8522	36.3675	0.729505	-0.45501	0.698642
MSTRG.9756	368.349	220.511	0.598645	-0.740226	0.149399	207.472	252.949	1.2192	0.285929	0.696198	202.505	174.04	0.859439	-0.218533	0.675892	188.062	245.579	1.30584	0.38498	0.525212	203.018	277.498	1.36687	0.450873	0.415596	315.392	174.957	0.554729	-0.850144	0.0874854
MSTRG.18029	297.945	178.369	0.598664	-0.740182	0.185693	166.99	126.475	0.757379	-0.400913	0.647956	307.848	174.04	0.565345	-0.822796	0.0722935	136.958	101.754	0.742956	-0.428651	0.594342	212.639	166.291	0.782033	-0.354699	0.566572	249.261	204.444	0.820201	-0.285951	0.58036
MSTRG.1511	103.056	61.743	0.59912	-0.739084	0.417391	87.0372	84.9752	0.976309	-0.0345909	0.986863	0	0	NA	NA	NA	0	0	NA	NA	NA	0	0	NA	NA	NA	0	0	NA	NA	NA
MSTRG.7385	1193.82	715.435	0.599282	-0.738693	0.035124	3010.88	2773.55	0.921176	-0.118452	0.773881	457.17	533.854	1.16774	0.223716	0.506021	2536.79	2625.05	1.03479	0.0493423	0.85801	641.767	591.372	0.921476	-0.117982	0.760701	3741.97	2568.33	0.686358	-0.542967	0.0346747
MSTRG.21356	439.775	263.633	0.599473	-0.738234	0.12378	98.1699	235.164	2.39548	1.26031	0.129703	42.9555	0	0	-Inf	0.00341037	12.2649	14.676	1.19659	0.258926	0.951977	37.5246	36.3761	0.969395	-0.0448433	0.996642	28.487	31.453	1.10412	0.142892	0.942368
MSTRG.5682	152.033	91.1444	0.599503	-0.738162	0.32742	92.0975	38.5352	0.418418	-1.25698	0.326125	135.003	76.2649	0.564912	-0.823902	0.225594	25.5519	21.5248	0.842398	-0.247426	0.917951	71.2005	140.308	1.9706	0.978638	0.227535	42.7305	42.2649	0.989104	-0.0158057	1
MSTRG.4874	985.666	590.969	0.599563	-0.738018	0.0453331	1032.3	844.811	0.818376	-0.289164	0.54849	727.176	503.544	0.692465	-0.530187	0.0845479	715.452	517.575	0.723423	-0.467089	0.238863	695.648	440.671	0.633468	-0.658656	0.0945036	851.558	798.119	0.937246	-0.0935009	0.778861
MSTRG.16036	682.62	409.66	0.600129	-0.736656	0.0734181	1010.04	1293.4	1.28055	0.356762	0.441381	510.353	342.214	0.670545	-0.576595	0.105386	1202.98	1762.1	1.46478	0.550682	0.0724479	338.683	417.806	1.23362	0.302896	0.509708	1389.76	617.264	0.444152	-1.17087	0.000213534
MSTRG.21349	16.3257	9.80048	0.600308	-0.736224	0.793735	6.07236	1.97617	0.325436	-1.61955	0.870224	3.06825	11.7331	3.82402	1.93509	0.568601	1.02207	2.93521	2.87181	1.52196	0.949075	11.546	29.1009	2.52043	1.33367	0.509069	4.06957	2.94871	0.724576	-0.464791	0.991862
Ca_20636	8.16287	4.90024	0.600308	-0.736224	0.891305	33.398	10.8689	0.325436	-1.61955	0.494314	0	4.88878	Inf	Inf	0.65372	20.4415	15.6544	0.765816	-0.38493	0.8851	14.4325	22.865	1.58427	0.663817	0.766113	30.5218	14.7436	0.483051	-1.04975	0.524388
Ca_07188	8.16287	4.90024	0.600308	-0.736224	0.891305	4.04824	1.97617	0.488154	-1.03459	0.954186	1.02275	0.977755	0.956005	-0.06491	1	5.11037	0.978402	0.191454	-2.38493	0.823986	4.81084	2.07864	0.432073	-1.21065	0.904392	3.05218	1.96581	0.644068	-0.634716	0.993691
Ca_25743	8.16287	4.90024	0.600308	-0.736224	0.891305	4.04824	1.97617	0.488154	-1.03459	0.954186	0	0	NA	NA	NA	0	0	NA	NA	NA	0	8.31455	Inf	Inf	0.50885	0	0	NA	NA	NA
Ca_24426	8.16287	4.90024	0.600308	-0.736224	0.891305	7.08442	3.95233	0.557891	-0.841946	0.918919	12.273	14.6663	1.19501	0.257018	0.939141	10.2207	3.91361	0.382908	-1.38493	0.768117	6.73518	15.5898	2.31468	1.21081	0.69287	7.12175	2.94871	0.414044	-1.27215	0.805221
MSTRG.17375	32.6515	19.601	0.600308	-0.736224	0.671024	25.3015	14.8212	0.585785	-0.771557	0.76578	35.7963	28.3549	0.792118	-0.336212	0.810247	21.4636	0	0	-Inf	0.144185	32.7137	24.9436	0.762482	-0.391224	0.824571	11.1913	4.91452	0.439137	-1.18726	0.726041
MSTRG.6158	130.606	78.4038	0.600308	-0.736224	0.363628	137.64	90.9037	0.660444	-0.598492	0.539933	125.798	160.352	1.27467	0.350128	0.553708	111.406	81.2074	0.728931	-0.456147	0.610965	134.704	183.959	1.36566	0.449598	0.501046	140.4	118.931	0.847089	-0.239414	0.722056
Ca_25944	8.16287	4.90024	0.600308	-0.736224	0.891305	7.08442	4.94042	0.697363	-0.520018	0.957663	6.13651	2.93327	0.478002	-1.06491	0.854741	7.15452	3.91361	0.547012	-0.870357	0.896587	7.69735	3.11796	0.405069	-1.30376	0.821316	7.12175	9.82905	1.38015	0.46482	0.913824
Ca_04571	16.3257	9.80048	0.600308	-0.736224	0.793735	12.1447	8.89275	0.732231	-0.449628	0.929171	11.2503	9.77755	0.869095	-0.202413	0.977046	0	9.78402	Inf	Inf	0.472818	18.2812	15.5898	0.852776	-0.229761	0.944577	6.10436	8.84614	1.44915	0.535209	0.907919
MSTRG.9252	8.16287	4.90024	0.600308	-0.736224	0.891305	59.7116	47.428	0.794285	-0.332271	0.822739	3.06825	15.6441	5.09869	2.35013	0.41376	80.7439	58.7041	0.727041	-0.459892	0.665875	28.8651	8.31455	0.288049	-1.79561	0.4045	37.6435	73.7179	1.95831	0.969612	0.329811
Ca_02678	40.8143	24.5012	0.600308	-0.736224	0.626253	30.3618	29.6425	0.976309	-0.0345909	1	42.9555	25.4216	0.591813	-0.756788	0.545245	24.5298	30.3305	1.23647	0.306232	0.878662	61.5788	44.6907	0.725748	-0.462459	0.69618	19.3305	43.2478	2.23729	1.16175	0.39357
MSTRG.5476	32.6515	19.601	0.600308	-0.736224	0.671024	21.2533	23.714	1.11578	0.158054	0.965596	0	0	NA	NA	NA	0	0.978402	Inf	Inf	1	0	0	NA	NA	NA	0	0	NA	NA	NA
Ca_03361	32.6515	19.601	0.600308	-0.736224	0.671024	4.04824	4.94042	1.22039	0.287337	1	25.5688	11.7331	0.458882	-1.1238	0.528443	2.04415	2.93521	1.43591	0.521961	1	24.0542	19.7471	0.820939	-0.284653	0.902832	5.08696	10.812	2.12542	1.08775	0.754471
MSTRG.14420	1363.2	818.34	0.600308	-0.736224	0.0300881	1022.18	1269.69	1.24214	0.312822	0.500109	1135.25	1170.37	1.03094	0.0439535	0.861913	1270.44	1237.68	0.974213	-0.0376905	0.908474	1516.38	1340.72	0.88416	-0.177621	0.554328	1396.88	1324.96	0.948511	-0.0762642	0.796177
MSTRG.21834	48.9772	29.4014	0.600308	-0.736224	0.587898	13.1568	17.7855	1.35181	0.434894	0.900647	24.546	27.3771	1.11534	0.157482	0.940169	13.287	12.7192	0.95727	-0.0630016	1	21.1677	16.6291	0.785588	-0.348156	0.889228	23.4	17.6923	0.75608	-0.40339	0.835919
MSTRG.4918	8.16287	4.90024	0.600308	-0.736224	0.891305	5.0603	6.91658	1.36683	0.450836	0.968406	5.11376	5.86653	1.14721	0.198124	1	2.04415	4.89201	2.39318	1.25893	0.904716	3.84868	8.31455	2.16037	1.11128	0.83235	7.12175	6.88033	0.966102	-0.049753	1
Ca_03680	40.8143	24.5012	0.600308	-0.736224	0.626253	13.1568	19.7617	1.50201	0.586897	0.850042	20.455	26.3994	1.29061	0.368049	0.831285	13.287	0	0	-Inf	0.329946	13.4704	10.3932	0.771559	-0.374151	0.921721	7.12175	8.84614	1.24213	0.312817	0.962674
MSTRG.14988	40.8143	24.5012	0.600308	-0.736224	0.626253	56.6754	119.558	2.10952	1.07692	0.328599	64.4333	27.3771	0.424891	-1.23483	0.240959	104.252	72.4017	0.69449	-0.525974	0.573506	42.3354	22.865	0.540092	-0.888724	0.56116	70.2001	34.4017	0.490052	-1.02899	0.316519
MSTRG.8785	24.4886	14.7007	0.600308	-0.736224	0.725003	17.205	39.5233	2.2972	1.19987	0.554708	34.7735	17.5996	0.50612	-0.982448	0.498528	40.883	44.0281	1.07693	0.106923	0.955591	19.2434	19.7471	1.02617	0.0372753	1	24.4174	30.47	1.24788	0.319481	0.846114
MSTRG.22164	8.16287	4.90024	0.600308	-0.736224	0.891305	8.09648	19.7617	2.44077	1.28734	0.692485	3.06825	7.82204	2.54935	1.35013	0.76613	25.5519	16.6328	0.650944	-0.619395	0.775845	1.92434	3.11796	1.62027	0.696238	0.988583	4.06957	2.94871	0.724576	-0.464791	0.991862
MSTRG.1168	799.961	480.223	0.600308	-0.736224	0.0600963	2037.28	5099.5	2.50309	1.32371	0.00127438	578.877	1351.26	2.33427	1.22297	3.89744e-06	5707.27	6465.28	1.13282	0.179913	0.462844	1089.18	826.258	0.758609	-0.398571	0.23131	3312.63	3468.67	1.0471	0.0664057	0.795121
MSTRG.8538	8.16287	4.90024	0.600308	-0.736224	0.891305	6.07236	20.7497	3.41708	1.77276	0.594588	5.11376	5.86653	1.14721	0.198124	1	10.2207	11.7408	1.14872	0.200033	0.980943	6.73518	7.27523	1.08018	0.111276	1	10.1739	7.86324	0.772881	-0.371681	0.935192
MSTRG.4823	16.3257	9.80048	0.600308	-0.736224	0.793735	6.07236	24.7021	4.06795	2.0243	0.505055	5.11376	9.77755	1.91201	0.93509	0.797159	27.596	14.676	0.531817	-0.910999	0.664954	0.962169	0	0	-Inf	1	0	0.982905	Inf	Inf	1
MSTRG.921	8.16287	4.90024	0.600308	-0.736224	0.891305	10.1206	46.4399	4.58865	2.19807	0.289243	15.3413	9.77755	0.637337	-0.649872	0.794714	24.5298	2.93521	0.119659	-3.063	0.292771	19.2434	7.27523	0.378064	-1.4033	0.602672	3.05218	20.641	6.76271	2.7576	0.286809
Ca_20062	8.16287	4.90024	0.600308	-0.736224	0.891305	0	9.88083	Inf	Inf	0.543983	8.18201	0	0	-Inf	0.421159	9.19867	12.7192	1.38272	0.467513	0.907269	0	0	NA	NA	NA	9.15653	4.91452	0.536723	-0.89775	0.823619
Ca_07044	8.16287	4.90024	0.600308	-0.736224	0.891305	12.1447	0	0	-Inf	0.451725	13.2958	9.77755	0.735388	-0.443422	0.88239	7.15452	4.89201	0.683765	-0.548428	0.943421	5.77301	11.4325	1.98034	0.985745	0.799568	7.12175	6.88033	0.966102	-0.049753	1
Ca_05030	8.16287	4.90024	0.600308	-0.736224	0.891305	6.07236	0	0	-Inf	0.724512	2.0455	2.93327	1.43401	0.520053	1	0	5.87041	Inf	Inf	0.682849	5.77301	2.07864	0.360061	-1.47369	0.853578	0	0	NA	NA	NA
Ca_06673	8.16287	4.90024	0.600308	-0.736224	0.891305	4.04824	0	0	-Inf	0.836916	0	0	NA	NA	NA	0	0	NA	NA	NA	10.5839	15.5898	1.47298	0.558735	0.853586	11.1913	6.88033	0.614792	-0.70183	0.83628
Ca_02797	8.16287	4.90024	0.600308	-0.736224	0.891305	0	0	NA	NA	NA	13.2958	9.77755	0.735388	-0.443422	0.88239	0	0	NA	NA	NA	0	15.5898	Inf	Inf	0.233371	0	0	NA	NA	NA
MSTRG.20482	2823.33	1696.46	0.600872	-0.734869	0.0129445	5892.22	5399.88	0.916442	-0.125884	0.749146	2273.58	3604.01	1.58517	0.664638	0.000647084	5484.45	5479.05	0.999015	-0.00142185	0.996257	2503.56	2777.06	1.10924	0.149575	0.573514	3836.59	4277.6	1.11495	0.156978	0.530562
MSTRG.3778	1353	813.44	0.601214	-0.73405	0.0308449	1021.17	1266.72	1.24046	0.310879	0.502912	1132.19	1168.42	1.032	0.0454454	0.857245	1265.33	1232.79	0.974282	-0.0375892	0.908832	1509.64	1337.6	0.886039	-0.174557	0.561538	1390.78	1312.18	0.943486	-0.0839265	0.776264
MSTRG.13854	101.015	60.763	0.601521	-0.733313	0.425406	159.906	256.902	1.60658	0.683996	0.364708	118.639	218.039	1.83784	0.878009	0.105153	444.603	326.786	0.735008	-0.444169	0.347519	364.662	189.156	0.518716	-0.946984	0.0697887	316.409	273.248	0.863589	-0.211583	0.650385
MSTRG.11217	355.085	213.65	0.601688	-0.732912	0.159114	259.087	338.913	1.3081	0.387474	0.557886	301.712	280.616	0.930079	-0.104574	0.810049	381.234	359.074	0.941872	-0.0863972	0.862234	361.776	367.919	1.01698	0.0242926	0.964702	393.731	349.914	0.888714	-0.170209	0.691086
MSTRG.12455	426.51	256.772	0.602032	-0.732089	0.131083	229.738	132.403	0.576323	-0.79505	0.319346	379.441	295.282	0.778204	-0.361781	0.35868	117.539	114.473	0.973919	-0.038127	0.974087	342.532	354.408	1.03467	0.0491704	0.923339	149.557	172.008	1.15012	0.201786	0.741245
MSTRG.7251	1591.76	958.487	0.602155	-0.731792	0.0255659	10954.5	11492.4	1.0491	0.0691505	0.857094	1042.18	2431.68	2.33325	1.22234	3.80616e-08	12794.3	21381	1.67113	0.740826	0.00137358	1750.19	1677.46	0.958447	-0.0612291	0.833218	7270.29	7971.36	1.09643	0.132813	0.57879
MSTRG.20486	2626.4	1581.8	0.602267	-0.731524	0.0143868	1774.14	853.704	0.481193	-1.05531	0.0208913	1679.36	1816.67	1.08176	0.113386	0.605671	1036.38	1092.87	1.05451	0.0765699	0.820834	1290.27	1505.97	1.16718	0.223024	0.459645	1441.65	1319.06	0.914967	-0.128208	0.661432
MSTRG.15690	13786.1	8303.94	0.602343	-0.731342	0.0046994	13834.9	14823.2	1.07144	0.0995507	0.794175	11454.8	12634.6	1.10299	0.141421	0.385152	15865.7	16755.1	1.05606	0.078695	0.733204	13309.7	12768	0.959304	-0.0599403	0.79339	14611.8	12254.9	0.838696	-0.25378	0.277287
MSTRG.5813	172.441	103.885	0.60244	-0.731111	0.303186	162.942	96.8322	0.594275	-0.750798	0.414351	123.753	143.73	1.16143	0.215899	0.729084	88.9205	60.6609	0.682193	-0.551749	0.588148	126.044	93.5387	0.742111	-0.430294	0.592219	125.139	100.256	0.801158	-0.319842	0.653566
MSTRG.5232	544.871	328.316	0.602557	-0.730831	0.0994331	373.45	239.116	0.640289	-0.643205	0.325599	521.603	567.098	1.08722	0.120646	0.712147	205.437	144.803	0.704856	-0.5046	0.44892	399.3	498.873	1.24937	0.321199	0.454453	306.235	277.179	0.905119	-0.143821	0.761595
MSTRG.3152	255.09	153.867	0.60319	-0.729316	0.221322	84.001	67.1897	0.799867	-0.322168	0.7924	283.302	215.106	0.759282	-0.397292	0.378733	88.9205	66.5313	0.748211	-0.418482	0.67793	222.261	251.515	1.13162	0.17839	0.753485	100.722	120.897	1.20031	0.263405	0.716426
MSTRG.21751	266.314	160.728	0.603528	-0.728506	0.213354	145.737	113.63	0.779691	-0.359026	0.69977	198.414	219.017	1.10384	0.142532	0.77801	78.6998	73.3801	0.932406	-0.100969	0.932716	204.942	186.038	0.90776	-0.139618	0.824555	134.296	152.35	1.13444	0.181977	0.77944
MSTRG.20140	1235.65	745.816	0.60358	-0.728383	0.0359876	801.552	464.399	0.579375	-0.787431	0.135595	1205.82	1031.53	0.855458	-0.225231	0.366406	636.753	499.963	0.785177	-0.34891	0.392955	1061.27	1038.28	0.978334	-0.0316003	0.9254	683.688	647.734	0.947412	-0.0779358	0.826952
MSTRG.18379	9396.48	5671.54	0.603581	-0.728381	0.00568475	13686.1	18143.2	1.32567	0.406717	0.285873	8601.34	12317.8	1.43207	0.518107	0.00167106	23571.1	22546.3	0.956523	-0.0641281	0.77878	15667	10150	0.647858	-0.626251	0.00635082	23554.7	17359.1	0.73697	-0.440323	0.0569535
MSTRG.11408	178.563	107.805	0.603739	-0.728004	0.297301	119.423	78.0586	0.65363	-0.613453	0.557387	127.844	148.619	1.1625	0.217233	0.722809	49.0596	39.1361	0.797725	-0.326036	0.819396	104.876	157.976	1.50631	0.591019	0.418252	53.9218	80.5982	1.49472	0.579879	0.523546
MSTRG.8017	178.563	107.805	0.603739	-0.728004	0.297301	200.388	137.344	0.685388	-0.545006	0.507638	163.64	155.463	0.95003	-0.0739551	0.90508	118.561	260.255	2.19512	1.1343	0.0787168	184.736	152.78	0.827015	-0.274014	0.67702	192.287	144.487	0.751412	-0.412323	0.481241
MSTRG.21851	107.138	64.6831	0.603739	-0.728004	0.414735	63.7598	115.606	1.81314	0.858494	0.431751	75.6836	58.6653	0.775139	-0.367473	0.676683	99.1413	87.0778	0.87832	-0.187181	0.845236	117.385	78.9882	0.672901	-0.571534	0.498705	118.018	101.239	0.857832	-0.221234	0.763743
Ca_16756	35.7125	21.561	0.603739	-0.728004	0.65675	17.205	43.4757	2.52692	1.33738	0.492953	31.7053	35.1992	1.1102	0.150819	0.92764	52.1258	18.5896	0.35663	-1.4875	0.330061	35.6002	25.983	0.729853	-0.454321	0.783938	16.2783	18.6752	1.14725	0.198174	0.947571
MSTRG.11268	225.499	136.227	0.604111	-0.727114	0.247622	152.821	127.463	0.834065	-0.261768	0.7731	156.481	120.264	0.768553	-0.379783	0.526573	89.9426	92.9482	1.03342	0.0474224	0.971559	193.396	179.802	0.92971	-0.105148	0.872886	179.061	176.923	0.988059	-0.0173316	0.986821
Ca_07756	27.5497	16.6608	0.604755	-0.725577	0.707333	33.398	4.94042	0.147926	-2.75706	0.306294	23.5233	35.1992	1.49636	0.581453	0.676976	16.3532	20.5464	1.25642	0.329316	0.904145	25.0164	40.5334	1.62027	0.696238	0.650568	24.4174	31.453	1.28814	0.365284	0.818026
MSTRG.7885	377.533	228.351	0.604851	-0.725348	0.153097	452.391	344.841	0.762263	-0.391639	0.51424	257.733	193.596	0.751147	-0.412833	0.382196	232.011	287.65	1.23981	0.310122	0.580019	220.337	153.819	0.69811	-0.518475	0.402523	260.453	278.162	1.068	0.0949052	0.849547
MSTRG.1244	435.693	263.633	0.605088	-0.724782	0.131566	258.075	166.986	0.647044	-0.628065	0.401576	363.077	364.703	1.00448	0.00644664	0.994754	123.671	134.041	1.08385	0.116167	0.889133	349.267	342.975	0.981985	-0.0262277	0.962533	164.818	186.752	1.13308	0.180253	0.759484
MSTRG.9075	510.179	308.715	0.605111	-0.724729	0.110184	402.8	250.973	0.623071	-0.682531	0.286237	393.759	400.88	1.01808	0.0258555	0.951188	148.201	144.803	0.977076	-0.0334573	0.973433	381.981	416.767	1.09107	0.125739	0.783205	255.366	277.179	1.08542	0.118255	0.811911
MSTRG.18683	74.4862	45.0822	0.605242	-0.724415	0.500942	23.2774	34.5829	1.48569	0.57113	0.783313	57.2741	64.5318	1.12672	0.172129	0.86464	32.7064	42.0713	1.28633	0.363263	0.81711	73.1248	94.578	1.29338	0.371143	0.689375	63.0783	43.2478	0.685621	-0.544518	0.598071
MSTRG.15663	195.909	118.586	0.605311	-0.724252	0.279233	49.591	29.6425	0.59774	-0.74241	0.659452	117.616	83.1092	0.706612	-0.501009	0.475271	20.4415	33.2657	1.62736	0.702533	0.701388	141.439	87.3028	0.617247	-0.696079	0.372784	77.3218	44.2307	0.572034	-0.805827	0.396898
MSTRG.12941	13562.6	8214.76	0.605692	-0.723344	0.0051936	8092.44	7186.33	0.888031	-0.171319	0.65913	11532.5	9851.86	0.854266	-0.227242	0.166474	8374.88	8730.28	1.04244	0.0599593	0.801883	12518.8	10219.6	0.816343	-0.292752	0.203429	9440.39	8961.14	0.949235	-0.0751632	0.751323
MSTRG.12035	2866.19	1736.64	0.605908	-0.72283	0.014225	2946.11	3213.25	1.09068	0.125221	0.760009	2150.85	3877.78	1.80291	0.850326	1.22644e-05	4121.01	3405.82	0.826453	-0.274995	0.287059	3322.37	3646.97	1.0977	0.134485	0.597988	3886.44	3320.25	0.854317	-0.227156	0.369427
MSTRG.18439	21178.6	12833.7	0.605977	-0.722665	0.00461094	13414.9	12479.5	0.930274	-0.104273	0.785111	18725.5	19673.4	1.05062	0.071239	0.65352	12560.3	11325	0.901652	-0.149357	0.52323	23669.4	20730.2	0.875827	-0.191283	0.394077	12479.3	15358.9	1.23074	0.299531	0.199332
MSTRG.21937	77.5473	47.0423	0.606627	-0.721117	0.493561	58.6995	57.3088	0.976309	-0.0345909	0.994069	77.7291	59.6431	0.76732	-0.3821	0.659943	27.596	27.3953	0.992725	-0.0105342	1	85.633	88.3421	1.03164	0.0449334	0.973954	41.7131	53.0769	1.27243	0.347582	0.759788
MSTRG.18820	19.3868	11.7606	0.606627	-0.721117	0.77027	40.4824	50.3922	1.24479	0.315906	0.848008	11.2503	15.6441	1.39055	0.475658	0.851813	37.8168	28.3737	0.750293	-0.414474	0.804577	27.9029	14.5505	0.521468	-0.93935	0.637181	37.6435	14.7436	0.391663	-1.35232	0.36946
MSTRG.1586	58.1604	35.2817	0.606627	-0.721117	0.558008	40.4824	68.1777	1.68413	0.752005	0.594284	59.3196	47.91	0.807659	-0.308181	0.762098	49.0596	51.8553	1.05699	0.0799563	0.965769	57.7301	44.6907	0.774131	-0.36935	0.763684	43.7479	30.47	0.696492	-0.521821	0.681499
Ca_14163	19.3868	11.7606	0.606627	-0.721117	0.77027	5.0603	0	0	-Inf	0.779803	18.4095	12.7108	0.690448	-0.534395	0.807224	0	0	NA	NA	NA	21.1677	22.865	1.08018	0.111276	0.979488	0	0	NA	NA	NA
MSTRG.3007	6787.43	4118.16	0.606734	-0.720864	0.00734315	13822.7	24814.7	1.79521	0.844155	0.0270641	5254.89	7755.55	1.47587	0.561568	0.00112576	39315.1	56927.3	1.44798	0.534037	0.0178616	8747.08	5682.99	0.649702	-0.62215	0.0087548	29886.9	23106.1	0.773118	-0.371239	0.106598
MSTRG.5002	69.3844	42.142	0.607371	-0.719351	0.519739	35.4221	51.3803	1.45052	0.536566	0.740944	77.7291	66.4873	0.855373	-0.225375	0.797368	27.596	35.2225	1.27636	0.352036	0.842704	63.5031	44.6907	0.703756	-0.506853	0.663966	54.9392	38.3333	0.69774	-0.519238	0.641075
MSTRG.18789	49.9976	30.3815	0.607659	-0.718666	0.591839	66.796	31.6187	0.473362	-1.07899	0.466673	54.2058	53.7765	0.992081	-0.0114707	1	22.4856	17.6112	0.783221	-0.352508	0.887531	34.6381	29.1009	0.840142	-0.251294	0.887428	45.7827	19.6581	0.429379	-1.21968	0.357697
MSTRG.14286	199.99	121.526	0.607659	-0.718666	0.278175	103.23	74.1062	0.717874	-0.478198	0.666039	141.14	150.574	1.06685	0.0933521	0.883195	36.7947	31.3089	0.850907	-0.232927	0.897066	131.817	99.7746	0.756917	-0.401794	0.608067	86.4784	95.3418	1.10249	0.140769	0.868575
MSTRG.11574	149.993	91.1444	0.607659	-0.718666	0.342329	90.0734	72.1301	0.800792	-0.3205	0.78581	196.368	108.531	0.55269	-0.855457	0.131834	79.7218	56.7473	0.711816	-0.490423	0.648219	134.704	167.33	1.24221	0.31291	0.650742	72.2349	39.3162	0.544283	-0.877572	0.377268
MSTRG.4615	249.988	151.907	0.607659	-0.718666	0.231605	80.9648	120.546	1.48887	0.574218	0.579719	214.778	246.394	1.14721	0.198124	0.676569	176.819	165.35	0.935137	-0.0967504	0.893618	255.937	243.201	0.950236	-0.0736418	0.899389	237.052	243.76	1.0283	0.0402571	0.944677
MSTRG.13885	430.591	261.673	0.607706	-0.718556	0.136381	678.081	1183.72	1.7457	0.803804	0.0967256	357.963	418.479	1.16906	0.225346	0.54566	1271.46	1329.65	1.04576	0.0645573	0.840334	453.182	315.953	0.697188	-0.52038	0.252926	821.036	780.426	0.950539	-0.0731827	0.82839
MSTRG.7217	533.648	324.396	0.607884	-0.718132	0.107551	411.909	344.841	0.837179	-0.256393	0.675799	468.42	384.258	0.820327	-0.285728	0.423652	352.616	313.089	0.887903	-0.171526	0.736144	520.533	415.727	0.798657	-0.324353	0.443007	321.496	432.478	1.3452	0.427826	0.309696
MSTRG.7495	383.655	233.251	0.607972	-0.717924	0.154424	465.548	676.837	1.45385	0.539879	0.318016	366.145	274.749	0.750384	-0.414299	0.303644	852.41	675.097	0.791986	-0.336453	0.362146	423.354	309.717	0.731579	-0.450915	0.331222	785.427	489.487	0.623211	-0.682208	0.0539869
MSTRG.19861	586.706	356.737	0.608034	-0.717776	0.0964896	262.124	203.545	0.776523	-0.364899	0.615198	469.443	700.073	1.49128	0.576555	0.0660464	222.812	172.199	0.772842	-0.371754	0.556805	350.229	530.052	1.51344	0.597835	0.166304	221.792	311.581	1.40484	0.490402	0.307534
MSTRG.5553	934.648	568.428	0.608173	-0.717447	0.0547934	426.077	560.243	1.31489	0.394938	0.483163	596.264	613.052	1.02816	0.0400596	0.902356	499.795	405.058	0.81045	-0.303205	0.495767	1001.62	964.488	0.96293	-0.0544975	0.871834	657.236	872.819	1.32802	0.409272	0.222602
MSTRG.16618	2763.13	1680.78	0.608289	-0.717172	0.0155232	2101.04	1896.13	0.902474	-0.148043	0.729584	2128.34	2280.12	1.07131	0.0993809	0.631729	2105.47	1795.37	0.852714	-0.229866	0.425252	2343.84	2054.73	0.876651	-0.189925	0.488448	2000.19	1950.08	0.974947	-0.0366043	0.895266
MSTRG.2962	10607.6	6452.63	0.6083	-0.717145	0.00612428	9221.89	8785.05	0.952629	-0.070013	0.856283	10015.8	8970.9	0.895675	-0.158953	0.337694	9436.82	10329	1.09454	0.130327	0.581492	12639.1	9543.02	0.755043	-0.40537	0.0787948	9266.41	8691.83	0.937993	-0.0923514	0.697232
MSTRG.9	61.2215	37.2418	0.608312	-0.717116	0.548785	40.4824	24.7021	0.610193	-0.712663	0.707027	54.2058	44.9767	0.82974	-0.269268	0.803739	48.0375	50.8769	1.05911	0.0828492	0.964596	51.9571	40.5334	0.780132	-0.358209	0.784536	36.6261	59.9572	1.63701	0.711059	0.509819
Ca_23005	91.8323	55.8627	0.608312	-0.717116	0.456938	74.8925	113.63	1.51724	0.601446	0.573965	40.91	38.1324	0.932105	-0.101436	0.952276	23.5077	27.3953	1.16537	0.220791	0.92447	48.1084	49.8873	1.03698	0.0523822	0.984185	63.0783	50.1281	0.794697	-0.331524	0.747036
MSTRG.16818	526.505	320.476	0.608685	-0.716233	0.110096	362.318	276.663	0.763593	-0.389124	0.546937	383.532	357.858	0.933061	-0.0999569	0.797111	338.307	277.866	0.821344	-0.283942	0.585734	228.996	209.942	0.916794	-0.12533	0.834125	257.4	256.538	0.99665	-0.00484061	1
MSTRG.16845	713.231	434.161	0.608725	-0.716138	0.0770071	575.862	352.746	0.612552	-0.707096	0.217402	515.467	442.923	0.859266	-0.218823	0.52119	275.96	320.916	1.16291	0.217735	0.681666	574.415	470.811	0.819636	-0.286944	0.480025	416.114	421.666	1.01334	0.0191238	0.968841
MSTRG.730	125.504	76.4437	0.609093	-0.715265	0.385498	99.1819	49.4042	0.498117	-1.00544	0.400982	173.868	105.598	0.607344	-0.719413	0.224206	56.2141	31.3089	0.556957	-0.844361	0.532768	155.871	123.679	0.793468	-0.333756	0.641588	97.6697	86.4956	0.885593	-0.175284	0.831501
MSTRG.19922	41.8347	25.4812	0.609093	-0.715265	0.630481	17.205	16.7974	0.976309	-0.0345909	1	26.5915	25.4216	0.956005	-0.06491	0.994432	11.2428	20.5464	1.82752	0.869884	0.735431	30.7894	25.983	0.843893	-0.244868	0.900378	0	23.5897	Inf	Inf	0.0612519
MSTRG.10288	83.6694	50.9625	0.609093	-0.715265	0.479436	24.2895	38.5352	1.5865	0.665849	0.732551	79.7746	34.2214	0.428977	-1.22103	0.192791	50.0817	58.7041	1.17217	0.229179	0.860336	67.3518	98.7353	1.46596	0.551848	0.548881	67.1479	65.8546	0.98074	-0.028058	0.994196
MSTRG.2990	3581.46	2182.57	0.609407	-0.714522	0.0124865	5802.14	4189.47	0.722056	-0.469817	0.235937	3382.24	4543.63	1.34338	0.425867	0.0208031	3624.28	4461.51	1.23101	0.29984	0.241457	2073.47	2364.45	1.14033	0.189455	0.488775	3351.29	3829.4	1.14266	0.1924	0.447381
MSTRG.15527	644.867	392.999	0.609427	-0.714475	0.0876142	1334.91	4681.54	3.50701	1.81024	1.81576e-05	228.073	442.923	1.94202	0.957557	0.0156636	2505.11	2275.76	0.90845	-0.138521	0.617753	307.894	88.3421	0.286924	-1.80126	0.00357448	2557.73	1343.63	0.525323	-0.928724	0.000758135
MSTRG.1733	170.4	103.885	0.609654	-0.713936	0.316369	134.604	60.2731	0.447781	-1.15914	0.27042	163.64	161.33	0.98588	-0.0205159	0.982796	58.2583	45.9849	0.789328	-0.341303	0.790022	151.061	136.151	0.901299	-0.149922	0.838306	85.461	89.4443	1.04661	0.0657242	0.948931
MSTRG.14194	1755.02	1070.21	0.609802	-0.713588	0.0261102	1124.4	850.74	0.756617	-0.402365	0.398705	1806.18	1561.47	0.864519	-0.210031	0.342234	709.32	768.046	1.08279	0.114755	0.760902	1977.26	1610.94	0.814737	-0.295594	0.299807	1419.26	1052.69	0.741717	-0.43106	0.148527
MSTRG.22194	503.037	306.755	0.609806	-0.713577	0.117188	339.04	355.71	1.04917	0.0692449	0.916412	436.715	307.993	0.70525	-0.503794	0.181437	357.726	343.419	0.960005	-0.0588855	0.91023	486.857	289.97	0.595595	-0.747596	0.0995882	355.07	411.837	1.15988	0.21397	0.611762
MSTRG.5573	128.565	78.4038	0.609837	-0.713504	0.380989	49.591	77.0705	1.55412	0.636101	0.626312	101.252	113.42	1.12017	0.163714	0.819348	73.5894	39.1361	0.531817	-0.910999	0.438177	111.612	91.46	0.819449	-0.287274	0.735178	46.8001	81.5811	1.74318	0.801724	0.386244
MSTRG.5530	332.637	202.87	0.609884	-0.713394	0.180834	298.558	330.02	1.10538	0.144542	0.827195	251.597	252.261	1.00264	0.00380278	1	333.196	425.605	1.27734	0.353142	0.45881	355.04	222.414	0.626448	-0.674734	0.187205	399.835	362.692	0.907103	-0.140662	0.741414
MSTRG.18474	268.354	163.668	0.609895	-0.713367	0.220722	171.038	93.8679	0.548812	-0.865615	0.342553	250.574	185.773	0.741392	-0.431692	0.368178	94.0309	83.1642	0.884435	-0.177173	0.858287	162.607	206.824	1.27193	0.347021	0.579457	102.757	163.162	1.58785	0.667075	0.303794
MSTRG.5855	86.7305	52.9226	0.610196	-0.712656	0.472672	30.3618	34.5829	1.13903	0.187801	0.935442	69.5471	70.3984	1.01224	0.0175522	1	39.8609	12.7192	0.31909	-1.64796	0.365527	86.5952	87.3028	1.00817	0.0117402	1	25.4348	56.0256	2.20271	1.13928	0.332566
MSTRG.17748	18605.2	11353.9	0.610251	-0.712525	0.00537237	15595.9	17653.1	1.13191	0.178759	0.638405	9935	8646.29	0.870285	-0.20044	0.227501	8718.3	11970.7	1.37306	0.457395	0.0526978	14992.5	12894.8	0.860084	-0.21745	0.340213	14941.4	14609.9	0.977811	-0.0323721	0.889679
MSTRG.11772	176.522	107.805	0.610718	-0.711421	0.31005	111.327	61.2612	0.550283	-0.861754	0.438418	115.571	104.62	0.905244	-0.143622	0.840762	32.7064	48.9201	1.49573	0.580855	0.684825	135.666	114.325	0.842696	-0.246916	0.747596	80.374	75.6837	0.941643	-0.0867472	0.932903
MSTRG.651	375.492	229.331	0.610749	-0.71135	0.161425	161.93	168.962	1.04343	0.0613335	0.948443	259.779	252.261	0.97106	-0.0423674	0.933251	100.163	70.4449	0.703301	-0.507786	0.593954	257.861	288.931	1.12049	0.164128	0.758409	166.852	159.231	0.95432	-0.067455	0.91951
MSTRG.8136	641.806	392.019	0.610807	-0.711212	0.0894702	420.005	285.556	0.679887	-0.556633	0.372212	475.579	510.388	1.07319	0.101909	0.765948	173.753	167.307	0.962901	-0.05454	0.944451	538.815	398.059	0.738768	-0.436807	0.300752	338.792	286.025	0.844251	-0.244256	0.591271
MSTRG.15644	4613.04	2818.62	0.611011	-0.710731	0.0105629	3778.02	3473.11	0.919294	-0.121402	0.764159	4193.28	3843.56	0.916599	-0.125638	0.494368	3125.5	2963.58	0.948192	-0.0767485	0.773934	3372.4	3952.53	1.17202	0.228999	0.365694	3408.27	4122.3	1.2095	0.274413	0.276133
MSTRG.17638	457.121	279.314	0.611028	-0.710689	0.131686	348.149	284.568	0.817375	-0.290931	0.65461	409.1	408.702	0.999025	-0.00140703	1	294.358	206.443	0.701334	-0.511827	0.36626	423.354	411.57	0.972165	-0.0407272	0.931969	278.766	258.504	0.927317	-0.108866	0.826607
Ca_27115	11.2239	6.86033	0.611223	-0.710229	0.855282	19.2291	5.9285	0.308308	-1.69756	0.626072	6.13651	0	0	-Inf	0.55181	0	0	NA	NA	NA	4.81084	7.27523	1.51226	0.596703	0.929852	9.15653	3.93162	0.429379	-1.21968	0.762779
Ca_25843	11.2239	6.86033	0.611223	-0.710229	0.855282	21.2533	8.89275	0.418418	-1.25698	0.682528	4.091	0.977755	0.239001	-2.06491	0.833535	6.13245	1.9568	0.31909	-1.64796	0.837109	17.319	17.6684	1.02017	0.0288137	1	22.3826	9.82905	0.439137	-1.18726	0.559976
MSTRG.6310	44.8958	27.4413	0.611223	-0.710229	0.618321	29.3498	21.7378	0.740648	-0.43314	0.852622	30.6825	30.3104	0.987872	-0.0176043	1	31.6843	26.4169	0.833752	-0.26231	0.894712	34.6381	35.3368	1.02017	0.0288137	1	25.4348	24.5726	0.966102	-0.049753	1
MSTRG.1073	22.4479	13.7207	0.611223	-0.710229	0.749105	25.3015	23.714	0.937256	-0.0934846	0.986646	12.273	25.4216	2.07134	1.05057	0.554886	14.309	25.4385	1.77779	0.830083	0.707098	32.7137	20.7864	0.635402	-0.654259	0.709389	13.2261	17.6923	1.33768	0.419732	0.86294
Ca_18305	11.2239	6.86033	0.611223	-0.710229	0.855282	4.04824	6.91658	1.70854	0.772764	0.929174	13.2958	15.6441	1.17662	0.23465	0.942864	11.2428	10.7624	0.95727	-0.0630016	1	9.62169	9.35387	0.972165	-0.0407272	1	0	8.84614	Inf	Inf	0.41083
Ca_23062	11.2239	6.86033	0.611223	-0.710229	0.855282	7.08442	15.8093	2.23156	1.15805	0.760934	8.18201	10.7553	1.31451	0.394522	0.920729	15.3311	11.7408	0.765816	-0.38493	0.911755	9.62169	7.27523	0.756128	-0.403297	0.942608	5.08696	6.88033	1.35254	0.435674	0.954803
MSTRG.19116	67.3437	41.162	0.611223	-0.710229	0.531297	40.4824	105.725	2.61163	1.38495	0.253616	45.001	24.4439	0.543185	-0.880485	0.4753	62.3466	32.2873	0.517868	-0.949345	0.46283	50.0328	30.1402	0.60241	-0.731183	0.591827	52.9044	80.5982	1.52347	0.607359	0.505203
MSTRG.17790	11.2239	6.86033	0.611223	-0.710229	0.855282	6.07236	19.7617	3.25436	1.70237	0.618816	5.11376	4.88878	0.956005	-0.06491	1	5.11037	3.91361	0.765816	-0.38493	0.990484	7.69735	4.15727	0.540092	-0.888724	0.878009	3.05218	5.89743	1.9322	0.950247	0.884221
Ca_11160	11.2239	6.86033	0.611223	-0.710229	0.855282	3.03618	12.8451	4.23067	2.08089	0.678944	4.091	3.91102	0.956005	-0.06491	1	9.19867	4.89201	0.531817	-0.910999	0.857502	3.84868	3.11796	0.810137	-0.303762	1	7.12175	0.982905	0.138015	-2.85711	0.640564
MSTRG.19565	379.573	232.271	0.611927	-0.708568	0.161176	676.056	2264.69	3.34985	1.7441	0.000136924	316.03	240.528	0.761091	-0.393858	0.358781	2008.38	1359.98	0.677153	-0.562446	0.0588491	335.797	156.937	0.467357	-1.0974	0.0461787	1715.32	789.272	0.46013	-1.11989	0.000193948
MSTRG.2777	1482.58	907.524	0.612124	-0.708103	0.0331082	1895.59	1612.55	0.850686	-0.233301	0.591492	904.112	1025.67	1.13444	0.181986	0.487625	1925.59	2343.27	1.21691	0.283225	0.317073	743.757	852.241	1.14586	0.196431	0.577632	2064.29	1811.49	0.877538	-0.188466	0.492368
MSTRG.1078	159630	97812.7	0.612746	-0.706638	0.00456682	127019	124520	0.98033	-0.0286602	0.938986	140609	142070	1.01039	0.0149123	0.922055	148226	143496	0.968089	-0.0467885	0.833709	139036	149989	1.07878	0.109398	0.617793	162973	112309	0.689124	-0.537164	0.0181171
MSTRG.8760	13230	8109.89	0.612994	-0.706055	0.00640282	10278.5	6372.15	0.61995	-0.689776	0.0758929	8878.5	9502.8	1.07032	0.0980367	0.555583	6115.07	8163.79	1.33503	0.416868	0.0849178	5847.1	8816.54	1.50785	0.592491	0.0124002	13510	9530.24	0.705424	-0.503438	0.0323243
MSTRG.18337	47.9569	29.4014	0.613081	-0.705851	0.606724	78.9407	125.487	1.58963	0.668692	0.51522	20.455	29.3327	1.43401	0.520053	0.74047	66.4349	67.5097	1.01618	0.023155	0.998779	39.4489	19.7471	0.500573	-0.998349	0.536445	63.0783	62.9059	0.997266	-0.00394935	1
MSTRG.17366	1692.77	1037.87	0.613118	-0.705764	0.0288743	2443.11	4243.82	1.73705	0.796642	0.0511645	1362.3	1334.64	0.97969	-0.0296031	0.903013	4176.2	4407.7	1.05543	0.0778363	0.759922	1866.61	1505.97	0.806797	-0.309723	0.283595	3693.14	3094.18	0.83782	-0.255287	0.316109
MSTRG.22101	84.6898	51.9425	0.613327	-0.705271	0.482345	53.6392	20.7497	0.386839	-1.37019	0.42913	67.5016	61.5986	0.91255	-0.132024	0.896715	19.4194	18.5896	0.95727	-0.0630016	1	108.725	95.6173	0.879441	-0.185341	0.831437	25.4348	60.9401	2.39593	1.26059	0.268883
MSTRG.3646	84.6898	51.9425	0.613327	-0.705271	0.482345	106.266	159.081	1.49701	0.58208	0.523711	49.092	87.998	1.79251	0.841981	0.321877	140.024	109.581	0.782586	-0.353679	0.654847	73.1248	122.64	1.67713	0.745991	0.375926	106.826	135.641	1.26973	0.344526	0.615461
MSTRG.13322	511.2	313.615	0.613489	-0.704891	0.119251	1938.1	5250.67	2.70919	1.43786	0.000481143	411.146	625.763	1.522	0.605966	0.0654548	5337.27	7280.29	1.36405	0.447892	0.0669853	667.745	287.891	0.431139	-1.21377	0.00414237	4480.6	2626.32	0.586154	-0.770647	0.00246659
MSTRG.8108	36.7329	22.5411	0.613649	-0.704515	0.6611	19.2291	14.8212	0.77077	-0.375628	0.91002	23.5233	23.4661	0.99757	-0.00350943	1	22.4856	5.87041	0.261074	-1.93747	0.4757	49.0706	22.865	0.465961	-1.10172	0.443773	32.5566	24.5726	0.754767	-0.405897	0.791847
MSTRG.12081	220.397	135.247	0.613649	-0.704515	0.266175	258.075	225.283	0.872935	-0.196054	0.786884	94.0931	137.863	1.46518	0.551079	0.397305	170.686	231.881	1.35852	0.442037	0.479975	218.412	177.723	0.813706	-0.29742	0.624989	220.774	190.684	0.863704	-0.211391	0.697649
MSTRG.20083	146.932	90.1644	0.613649	-0.704515	0.355823	99.1819	184.772	1.86296	0.897594	0.310551	111.48	105.598	0.947234	-0.0782068	0.920924	538.633	93.9266	0.174379	-2.5197	3.41516e-06	97.1791	119.522	1.22991	0.298554	0.715339	128.191	260.47	2.03188	1.02282	0.062769
MSTRG.8589	124.484	76.4437	0.614086	-0.703488	0.394603	143.713	36.5591	0.25439	-1.97488	0.076528	93.0703	98.7533	1.06106	0.0855069	0.919226	35.7726	26.4169	0.738466	-0.437397	0.800997	78.8978	92.4994	1.17239	0.229457	0.808035	46.8001	47.1794	1.00811	0.0116475	1
MSTRG.2825	149.993	92.1245	0.614193	-0.703236	0.351917	228.726	267.771	1.17071	0.227379	0.750369	66.4788	147.641	2.22087	1.15113	0.0897348	362.837	364.944	1.00581	0.00835498	0.99269	46.1841	134.072	2.90299	1.53754	0.0830887	301.148	271.282	0.900825	-0.150682	0.752113
MSTRG.4111	87.7508	53.9026	0.614269	-0.703057	0.475509	60.7236	69.1658	1.13903	0.187801	0.893594	113.525	124.175	1.09381	0.129359	0.851542	124.693	98.8186	0.792494	-0.335527	0.689077	115.46	78.9882	0.684116	-0.547687	0.519223	71.2175	70.7691	0.993705	-0.00911105	1
MSTRG.14042	263.253	161.708	0.614269	-0.703057	0.230704	563.718	992.036	1.75981	0.815419	0.104838	126.821	212.173	1.67301	0.742445	0.168779	802.329	989.164	1.23287	0.302017	0.389967	148.174	161.094	1.0872	0.120614	0.866536	490.383	392.179	0.79974	-0.322397	0.41884
MSTRG.19504	277.538	170.528	0.614433	-0.702672	0.220583	236.822	295.437	1.24751	0.319046	0.644476	126.821	295.282	2.32833	1.2193	0.0129321	463	191.767	0.414183	-1.27166	0.0127116	358.889	224.493	0.625522	-0.676868	0.18394	294.026	343.034	1.16668	0.222405	0.622884
MSTRG.16277	280.599	172.488	0.614716	-0.702009	0.218863	212.533	155.129	0.729907	-0.454216	0.568069	221.937	233.683	1.05293	0.0744056	0.882927	104.252	93.9266	0.90096	-0.150464	0.873446	319.44	168.37	0.527077	-0.923914	0.0936368	158.713	165.128	1.04042	0.0571622	0.93391
MSTRG.3136	25.509	15.6808	0.614716	-0.702009	0.729769	27.3256	21.7378	0.795511	-0.330047	0.895846	17.3868	14.6663	0.843534	-0.245482	0.930038	11.2428	8.80562	0.783221	-0.352508	0.945297	27.9029	36.3761	1.30367	0.382578	0.815572	29.5044	29.4871	0.999416	-0.000843435	1
MSTRG.6004	25.509	15.6808	0.614716	-0.702009	0.729769	5.0603	6.91658	1.36683	0.450836	0.968406	24.546	35.1992	1.43401	0.520053	0.709118	12.2649	13.6976	1.11682	0.159391	0.985101	17.319	25.983	1.50025	0.585207	0.774096	14.2435	6.88033	0.483051	-1.04975	0.704595
MSTRG.5594	626.5	385.159	0.614778	-0.701862	0.0960968	918.951	853.704	0.928998	-0.106252	0.829038	419.328	620.874	1.48064	0.566223	0.0847175	1010.83	957.856	0.947591	-0.0776633	0.822435	707.194	769.096	1.08753	0.121057	0.739362	933.966	894.443	0.957683	-0.0623806	0.84849
MSTRG.15967	130.606	80.3639	0.615316	-0.7006	0.385314	62.7477	39.5233	0.629876	-0.666859	0.648655	123.753	120.264	0.971807	-0.0412587	0.962016	33.7285	17.6112	0.522147	-0.937471	0.613083	116.422	69.6343	0.598118	-0.741498	0.391509	37.6435	37.3504	0.992213	-0.0112789	1
MSTRG.7122	496.915	305.775	0.615347	-0.700528	0.125185	275.28	130.427	0.473797	-1.07766	0.159181	400.918	349.059	0.870647	-0.19984	0.598292	99.1413	67.5097	0.680945	-0.55439	0.564459	372.359	310.756	0.83456	-0.260912	0.586712	166.852	186.752	1.11926	0.162551	0.782978
MSTRG.17959	3128.42	1925.79	0.61558	-0.699981	0.0161145	2669.82	2382.27	0.892297	-0.164404	0.693515	2479.15	2860.91	1.15399	0.20663	0.29698	2652.28	2862.8	1.07937	0.110194	0.684302	2754.69	2659.62	0.965487	-0.0506717	0.849192	2376.63	2532.95	1.06577	0.0918992	0.729503
MSTRG.9806	119.382	73.5036	0.615701	-0.699698	0.406607	89.0613	66.2016	0.743326	-0.427933	0.719141	142.162	72.3539	0.508952	-0.974398	0.149069	51.1037	58.7041	1.14872	0.200033	0.879493	76.0113	103.932	1.36732	0.451351	0.611236	61.0436	77.6495	1.27203	0.347137	0.704309
MSTRG.9228	54.079	33.3216	0.616166	-0.69861	0.585018	54.6513	18.7736	0.343516	-1.54155	0.378414	54.2058	52.7988	0.974043	-0.0379429	0.990563	28.6181	37.1793	1.29915	0.377571	0.824466	50.995	72.7523	1.42666	0.512638	0.635155	50.8696	56.0256	1.10136	0.139281	0.90833
MSTRG.128	3567.17	2198.25	0.616243	-0.698428	0.0145888	4250.65	7096.41	1.66949	0.739405	0.0612314	2305.28	4425.32	1.91964	0.940839	8.20219e-07	11580.1	4819.61	0.416197	-1.26466	1.90584e-07	4166.19	2718.86	0.6526	-0.615729	0.0160975	6554.04	4729.74	0.721652	-0.470625	0.0536725
MSTRG.9853	262.232	161.708	0.616659	-0.697455	0.234913	98.1699	81.0228	0.825333	-0.276952	0.806165	254.665	193.596	0.760197	-0.395555	0.404174	60.3024	63.5961	1.05462	0.0767231	0.960439	183.774	126.797	0.68996	-0.535416	0.427879	143.452	93.3759	0.65092	-0.619449	0.365748
MSTRG.19429	470.385	290.094	0.616716	-0.697322	0.134437	176.099	191.688	1.08853	0.122378	0.883266	484.784	348.081	0.718012	-0.47792	0.183792	142.068	204.486	1.43935	0.525416	0.432694	355.04	354.408	0.998218	-0.00257321	1	139.383	105.171	0.754547	-0.406318	0.549915
MSTRG.4190	735.679	453.762	0.616794	-0.697139	0.081627	425.065	397.209	0.934467	-0.0977848	0.872697	518.535	623.808	1.20302	0.266661	0.40042	479.353	435.389	0.908284	-0.138784	0.756973	661.01	649.574	0.982699	-0.025178	0.950767	460.879	469.828	1.01942	0.0277465	0.949269
MSTRG.9120	139.789	86.2442	0.616959	-0.696753	0.372108	134.604	83.9871	0.623957	-0.680482	0.494224	136.026	131.019	0.963193	-0.0541032	0.9417	58.2583	38.1577	0.654974	-0.610489	0.637165	84.6709	128.876	1.52208	0.606041	0.453445	44.7653	73.7179	1.64676	0.719634	0.456532
MSTRG.21560	71.4251	44.1021	0.61746	-0.695582	0.526162	70.8442	46.4399	0.655521	-0.609285	0.654703	56.2513	70.3984	1.2515	0.323655	0.724872	44.9713	33.2657	0.739709	-0.43497	0.771451	57.7301	89.3814	1.54826	0.63065	0.519044	39.6783	51.111	1.28814	0.365284	0.753095
Ca_06737	28.57	17.6409	0.61746	-0.695582	0.71193	23.2774	20.7497	0.891412	-0.165835	0.963664	26.5915	14.6663	0.551541	-0.858459	0.612379	14.309	31.3089	2.18805	1.12964	0.569923	6.73518	16.6291	2.46899	1.30392	0.658373	37.6435	19.6581	0.522217	-0.937278	0.514132
MSTRG.537	57.1401	35.2817	0.61746	-0.695582	0.574827	123.471	118.57	0.960303	-0.0584377	0.96002	38.8645	87.998	2.26422	1.17902	0.183642	77.6777	57.7257	0.743144	-0.428286	0.693276	189.547	128.876	0.679912	-0.55658	0.404145	115.983	158.248	1.36441	0.448274	0.485382
MSTRG.15161	99.9951	61.743	0.61746	-0.695582	0.44997	132.58	157.105	1.18499	0.244869	0.784789	65.4561	92.8867	1.41907	0.504946	0.525366	191.128	212.313	1.11084	0.151655	0.813856	112.574	49.8873	0.443152	-1.17413	0.206117	161.765	87.4785	0.540774	-0.886903	0.184394
MSTRG.4637	28.57	17.6409	0.61746	-0.695582	0.71193	31.3739	54.3446	1.73216	0.792572	0.622015	28.637	23.4661	0.819433	-0.287302	0.86405	40.883	26.4169	0.646158	-0.630042	0.693632	25.9786	28.0616	1.08018	0.111276	0.970911	39.6783	39.3162	0.990874	-0.0132272	1
MSTRG.11030	188.766	116.626	0.617831	-0.694716	0.305762	185.207	204.533	1.10435	0.143196	0.858662	145.231	154.485	1.06372	0.0891237	0.887285	225.879	302.326	1.33845	0.420559	0.448067	143.363	253.594	1.76889	0.822845	0.171811	289.957	197.564	0.681356	-0.553519	0.266391
MSTRG.5572	4200.82	2597.13	0.618243	-0.693754	0.0133958	4128.19	4334.72	1.05003	0.0704283	0.860608	2624.38	2989.98	1.13931	0.188157	0.337355	4728.12	3495.83	0.73937	-0.435631	0.0883193	2928.84	3432.87	1.17209	0.229084	0.374657	4239.47	4946.96	1.16688	0.222656	0.36831
MSTRG.11931	1722.37	1065.31	0.618517	-0.693115	0.0311249	1338.96	1450.51	1.08331	0.115448	0.798034	1209.91	1599.61	1.32208	0.402813	0.0831274	1650.65	1769.93	1.07226	0.100657	0.735347	2199.52	1848.95	0.840615	-0.250483	0.368128	1574.92	1527.43	0.969846	-0.044172	0.878954
MSTRG.609	5617.07	3474.27	0.618519	-0.693109	0.0110381	4726.32	6353.38	1.34425	0.426805	0.278871	5226.26	5123.44	0.980326	-0.0286664	0.872326	9538	6421.25	0.673228	-0.570832	0.0175216	6618.76	4981.45	0.752626	-0.409994	0.0890044	7163.46	5448.24	0.76056	-0.394866	0.102731
MSTRG.5098	91.8323	56.8428	0.618985	-0.692025	0.471579	70.8442	51.3803	0.725258	-0.463434	0.730796	58.2968	37.1547	0.637337	-0.649872	0.531747	45.9934	37.1793	0.808362	-0.306927	0.837179	98.1412	41.5727	0.423601	-1.23922	0.217214	64.0957	79.6153	1.24213	0.312817	0.729009
MSTRG.13580	3092.71	1915.01	0.619203	-0.691516	0.0175739	3959.18	5621.21	1.41979	0.505678	0.203273	3131.66	2173.55	0.694056	-0.526876	0.00797147	5730.77	5206.08	0.908442	-0.138533	0.575842	2335.18	1870.77	0.801125	-0.319901	0.246861	5021.85	4088.88	0.814219	-0.296512	0.231226
Ca_07726	31.6311	19.601	0.619673	-0.690421	0.695345	9.10854	14.8212	1.62718	0.702375	0.85784	37.8418	32.2659	0.852653	-0.229969	0.870276	0	45.9849	Inf	Inf	0.0124753	18.2812	13.5111	0.739073	-0.436212	0.873137	10.1739	8.84614	0.869492	-0.201756	0.984107
MSTRG.15096	31.6311	19.601	0.619673	-0.690421	0.695345	39.4704	65.2135	1.65221	0.724401	0.615418	14.3185	6.84429	0.478002	-1.06491	0.68775	8.1766	47.9417	5.86328	2.55171	0.15943	3.84868	8.31455	2.16037	1.11128	0.83235	43.7479	27.5213	0.629089	-0.668663	0.602093
MSTRG.15014	207.133	128.386	0.619826	-0.690065	0.288547	346.125	359.662	1.03911	0.0553512	0.933789	182.05	212.173	1.16547	0.220908	0.665486	423.139	516.596	1.22087	0.287906	0.511903	218.412	230.729	1.05639	0.0791433	0.896896	352.018	371.538	1.05545	0.0778612	0.861237
MSTRG.5097	143.871	89.1843	0.619893	-0.689909	0.369864	127.52	211.45	1.65817	0.729596	0.373857	90.0021	88.9757	0.988596	-0.0165469	0.999525	45.9934	140.89	3.06327	1.61507	0.0775239	136.628	126.797	0.928045	-0.107734	0.892088	101.739	134.658	1.32356	0.404423	0.558435
MSTRG.12456	371.411	230.311	0.620099	-0.68943	0.17554	177.111	136.355	0.769889	-0.377278	0.65867	248.528	239.55	0.963873	-0.0530845	0.91615	128.781	140.89	1.09402	0.129643	0.871823	246.315	253.594	1.02955	0.0420132	0.946102	178.044	146.453	0.822567	-0.281796	0.639023
MSTRG.145	66.3233	41.162	0.620626	-0.688203	0.546508	33.398	34.5829	1.03548	0.050298	0.996378	21.4778	26.3994	1.22915	0.29766	0.867259	7.15452	16.6328	2.3248	1.21711	0.695143	60.6166	44.6907	0.737268	-0.439739	0.712673	41.7131	42.2649	1.01323	0.0189597	1
MSTRG.6905	66.3233	41.162	0.620626	-0.688203	0.546508	55.6633	58.2969	1.04731	0.0666924	0.974993	54.2058	76.2649	1.40695	0.492572	0.577225	57.2362	28.3737	0.495729	-1.01238	0.458885	59.6545	50.9266	0.853693	-0.228211	0.852873	35.6087	55.0427	1.54576	0.628319	0.575531
MSTRG.5525	66.3233	41.162	0.620626	-0.688203	0.546508	139.664	332.984	2.38417	1.25349	0.0836761	57.2741	35.1992	0.614575	-0.70234	0.505616	192.15	275.909	1.43591	0.521961	0.37127	86.5952	22.865	0.264045	-1.92115	0.0983848	111.913	149.402	1.33498	0.416815	0.526598
MSTRG.3298	1277.49	792.859	0.620638	-0.688175	0.0451141	1516.07	2132.28	1.40646	0.492066	0.255329	1237.53	1226.1	0.990769	-0.0133797	0.959521	1957.27	1882.45	0.961769	-0.0562372	0.847296	1684.76	1181.71	0.70141	-0.511671	0.0879011	2121.26	2241.02	1.05646	0.0792334	0.769778
MSTRG.5121	167.339	103.885	0.620807	-0.687784	0.336998	89.0613	104.737	1.17601	0.233898	0.830882	125.798	108.531	0.862736	-0.213009	0.750307	77.6777	58.7041	0.75574	-0.404039	0.709513	164.531	150.701	0.915945	-0.126668	0.858013	107.844	68.8033	0.637992	-0.64839	0.411175
MSTRG.21535	2101.94	1305.42	0.621057	-0.687203	0.0263645	2627.31	3204.35	1.21963	0.286448	0.486117	1687.54	3465.16	2.05338	1.038	2.58793e-07	3823.58	2617.23	0.684496	-0.546887	0.0385798	2971.18	3163.69	1.06479	0.0905715	0.727674	3378.76	3128.59	0.925957	-0.110984	0.664944
MSTRG.16840	410.184	254.812	0.621215	-0.686836	0.160752	796.492	306.306	0.384569	-1.37869	0.0127131	302.734	198.484	0.655639	-0.609027	0.175061	331.152	252.428	0.762271	-0.391624	0.460949	211.677	188.117	0.888696	-0.170238	0.782579	451.722	217.222	0.480875	-1.05627	0.0169571
Ca_15973	17.3461	10.7805	0.621496	-0.686184	0.79846	8.09648	3.95233	0.488154	-1.03459	0.882191	0	4.88878	Inf	Inf	0.65372	6.13245	11.7408	1.91454	0.936998	0.816709	5.77301	5.19659	0.900153	-0.151759	1	9.15653	10.812	1.18079	0.239754	0.968967
MSTRG.16182	34.6922	21.561	0.621496	-0.686184	0.679829	63.7598	31.6187	0.495903	-1.01187	0.50223	47.0465	44.9767	0.956005	-0.06491	0.973306	18.3973	18.5896	1.01045	0.0150009	1	35.6002	37.4155	1.05099	0.0717475	0.980945	19.3305	39.3162	2.0339	1.02425	0.469353
MSTRG.18316	17.3461	10.7805	0.621496	-0.686184	0.79846	121.447	68.1777	0.561377	-0.832957	0.43329	8.18201	45.9545	5.61653	2.48968	0.0918237	124.693	124.257	0.996503	-0.00505428	1	16.3569	30.1402	1.84267	0.881794	0.638889	375.418	424.615	1.13105	0.177657	0.669654
MSTRG.18465	17.3461	10.7805	0.621496	-0.686184	0.79846	19.2291	17.7855	0.924924	-0.112593	0.988668	11.2503	19.5551	1.73819	0.797587	0.701519	17.3753	21.5248	1.23882	0.308967	0.907516	23.0921	14.5505	0.630107	-0.666332	0.764345	9.15653	12.7778	1.39548	0.480762	0.880287
MSTRG.14218	17.3461	10.7805	0.621496	-0.686184	0.79846	8.09648	10.8689	1.34242	0.424841	0.942473	9.20476	11.7331	1.27467	0.350128	0.925984	9.19867	4.89201	0.531817	-0.910999	0.857502	8.65952	21.8257	2.52043	1.33367	0.584603	5.08696	9.82905	1.9322	0.950247	0.801178
MSTRG.22031	34.6922	21.561	0.621496	-0.686184	0.679829	17.205	31.6187	1.83776	0.877946	0.696611	30.6825	16.6218	0.541736	-0.884338	0.568632	17.3753	25.4385	1.46406	0.549975	0.801429	25.0164	11.4325	0.457001	-1.12973	0.604845	3.05218	13.7607	4.50847	2.17264	0.499582
MSTRG.15526	190.807	118.586	0.621496	-0.686184	0.308896	191.279	663.992	3.47132	1.79548	0.00287867	72.6153	111.464	1.53499	0.618233	0.397934	97.0971	450.065	4.6352	2.21263	0.00010101	150.098	199.549	1.32946	0.410836	0.52127	160.748	151.367	0.941643	-0.0867472	0.89568
Ca_01123	17.3461	10.7805	0.621496	-0.686184	0.79846	0	0	NA	NA	NA	16.364	9.77755	0.597503	-0.742982	0.753364	0	2.93521	Inf	Inf	0.877349	11.546	17.6684	1.53026	0.613776	0.820958	0	0	NA	NA	NA
MSTRG.6559	301.006	187.189	0.621879	-0.685295	0.215664	220.629	316.187	1.43311	0.519153	0.449191	237.278	242.483	1.02194	0.0313053	0.95535	247.342	236.773	0.95727	-0.0630016	0.919801	315.591	184.999	0.586197	-0.770543	0.156631	293.009	260.47	0.888948	-0.169829	0.724552
MSTRG.12368	787.717	490.024	0.622081	-0.684825	0.0803198	453.403	646.206	1.42524	0.511201	0.349297	605.469	707.895	1.16917	0.225483	0.453488	409.852	613.458	1.49678	0.581862	0.170165	794.752	937.465	1.17957	0.238262	0.487869	635.87	598.589	0.941369	-0.087167	0.810809
MSTRG.20302	376.512	234.231	0.622108	-0.684763	0.175957	106.266	98.8083	0.929818	-0.10498	0.927471	287.393	220.973	0.768887	-0.379157	0.396827	88.9205	75.337	0.847239	-0.239159	0.812774	223.223	213.06	0.954472	-0.067225	0.915107	77.3218	89.4443	1.15678	0.210114	0.806325
MSTRG.9015	72.4455	45.0822	0.622291	-0.684338	0.529256	54.6513	43.4757	0.795511	-0.330047	0.832903	59.3196	87.0202	1.46697	0.552842	0.503861	66.4349	61.6393	0.927816	-0.10809	0.935574	113.536	48.848	0.430242	-1.21678	0.190534	104.791	109.102	1.04114	0.0581623	0.949114
MSTRG.5152	4822.21	3002.87	0.622715	-0.683356	0.0134402	3345.87	4975	1.48691	0.572314	0.153629	4628.97	4488.87	0.969735	-0.0443381	0.806582	5087.89	4312.8	0.847659	-0.238444	0.343009	5127.4	4068.93	0.793567	-0.333577	0.176007	4708.49	4066.28	0.863605	-0.211557	0.394506
MSTRG.17224	322.433	200.91	0.623105	-0.682453	0.204608	290.461	322.115	1.10898	0.14923	0.823168	206.596	208.262	1.00806	0.0115882	0.992352	259.607	148.717	0.572855	-0.803759	0.195084	250.164	162.134	0.64811	-0.62569	0.290646	330.653	283.077	0.856115	-0.224124	0.625226
MSTRG.9444	1189.74	741.896	0.623579	-0.681355	0.0511223	944.252	682.766	0.723075	-0.467782	0.345893	790.587	601.319	0.760599	-0.394792	0.178445	699.099	543.991	0.778132	-0.361913	0.360311	994.883	644.378	0.647692	-0.62662	0.0726982	710.14	607.435	0.855374	-0.225373	0.521094
MSTRG.608	570.38	355.757	0.623719	-0.681031	0.116964	659.863	406.102	0.615434	-0.700325	0.204008	441.828	388.169	0.878551	-0.186802	0.6072	587.693	584.106	0.993896	-0.00883265	0.987313	348.305	462.497	1.32785	0.409092	0.358992	713.192	485.555	0.680819	-0.554656	0.123716
MSTRG.9198	259.171	161.708	0.623943	-0.680515	0.24792	211.521	73.1182	0.345679	-1.5325	0.0867449	180.004	201.418	1.11896	0.162159	0.757837	37.8168	53.8121	1.42297	0.508905	0.70544	241.504	224.493	0.92956	-0.10538	0.857565	115.983	124.829	1.07627	0.106042	0.887222
MSTRG.8472	2161.12	1348.55	0.624003	-0.680375	0.0270708	480.729	612.612	1.27434	0.34975	0.522948	1320.37	1308.24	0.990809	-0.0133209	0.95868	573.384	265.147	0.462425	-1.11271	0.0157185	1123.81	1804.26	1.60548	0.683003	0.0222515	1117.1	696.879	0.623831	-0.680774	0.0341044
MSTRG.10248	160.196	99.9649	0.624015	-0.680348	0.351636	111.327	51.3803	0.461528	-1.11551	0.330261	139.094	127.108	0.913828	-0.130005	0.840757	48.0375	54.7905	1.14058	0.189764	0.891499	127.968	160.055	1.25074	0.32278	0.647897	111.913	102.222	0.913405	-0.130673	0.866931
MSTRG.2789	425.49	265.593	0.624206	-0.679907	0.158895	279.329	222.319	0.795904	-0.329334	0.641138	345.69	338.303	0.978632	-0.0311612	0.944438	132.87	101.754	0.765816	-0.38493	0.636416	303.083	288.931	0.953304	-0.0689911	0.897947	192.287	232.948	1.21146	0.276748	0.603179
MSTRG.9771	183.665	114.666	0.624321	-0.679641	0.321563	119.423	98.8083	0.82738	-0.273378	0.789015	160.572	131.019	0.815953	-0.293442	0.617998	49.0596	104.689	2.13392	1.0935	0.273471	152.023	134.072	0.881922	-0.181278	0.803151	61.0436	83.5469	1.36864	0.452747	0.608038
MSTRG.9587	20.4072	12.7406	0.624321	-0.679641	0.774933	72.8684	123.51	1.69498	0.761268	0.466818	16.364	24.4439	1.49376	0.578946	0.744255	98.1192	138.933	1.41596	0.501783	0.533233	9.62169	8.31455	0.864146	-0.210652	0.987312	68.1653	55.0427	0.807488	-0.308487	0.754077
MSTRG.8220	40.8143	25.4812	0.624321	-0.679641	0.651461	67.8081	119.558	1.76318	0.818183	0.444251	19.4323	58.6653	3.01896	1.59405	0.169478	89.9426	89.0346	0.989905	-0.0146386	1	17.319	41.5727	2.40041	1.26328	0.433064	64.0957	54.0598	0.843422	-0.245673	0.811618
MSTRG.15055	40.8143	25.4812	0.624321	-0.679641	0.651461	0	29.6425	Inf	Inf	0.108986	40.91	29.3327	0.717004	-0.479947	0.704845	30.6622	24.46	0.797725	-0.326036	0.868684	38.4868	0	0	-Inf	0.0208075	17.2957	0	0	-Inf	0.135259
MSTRG.21228	166.318	103.885	0.624615	-0.67896	0.344107	147.761	49.4042	0.334352	-1.58056	0.134346	126.821	134.93	1.06394	0.0894182	0.895709	27.596	33.2657	1.20545	0.269574	0.88734	169.342	112.246	0.66284	-0.593268	0.401317	45.7827	79.6153	1.73898	0.798244	0.394099
MSTRG.2037	166.318	103.885	0.624615	-0.67896	0.344107	26.3136	28.6544	1.08896	0.12295	0.971035	163.64	81.1537	0.495928	-1.0118	0.109876	24.5298	15.6544	0.63818	-0.647964	0.77235	127.968	103.932	0.812168	-0.30015	0.704264	73.2523	41.282	0.563559	-0.827361	0.398965
MSTRG.2954	1004.03	627.23	0.624711	-0.678739	0.0629805	599.14	378.436	0.631632	-0.662844	0.24042	791.609	756.782	0.956005	-0.06491	0.822067	283.115	332.657	1.17499	0.232647	0.656427	683.14	756.624	1.10757	0.147395	0.68703	473.088	433.461	0.916238	-0.126205	0.752911
MSTRG.13519	3016.18	1884.63	0.624841	-0.67844	0.0201777	2329.76	1463.35	0.628112	-0.670907	0.119745	2635.63	3324.37	1.26132	0.334932	0.0838536	1927.63	1768.95	0.91768	-0.123937	0.67154	2907.67	3691.66	1.26963	0.344404	0.179748	2761.2	2417.95	0.875685	-0.191515	0.46659
MSTRG.13634	1168.31	730.135	0.62495	-0.678188	0.0532314	722.611	724.265	1.00229	0.00329818	0.997946	931.726	955.267	1.02527	0.0359975	0.895288	643.907	553.776	0.860024	-0.217551	0.588613	1076.67	1024.77	0.951797	-0.0712746	0.828516	772.201	829.572	1.07429	0.10339	0.757719
MSTRG.7113	297.945	186.209	0.624979	-0.678121	0.222079	185.207	108.689	0.586852	-0.768931	0.377556	298.643	221.95	0.743196	-0.428186	0.33278	106.296	87.0778	0.819203	-0.287708	0.752257	279.991	217.218	0.775802	-0.36624	0.503216	159.731	184.786	1.15686	0.210215	0.721816
MSTRG.6283	172.441	107.805	0.625173	-0.677672	0.336861	129.544	74.1062	0.572056	-0.805772	0.43308	117.616	105.598	0.897813	-0.155513	0.825144	53.1479	57.7257	1.08613	0.119202	0.934858	149.136	141.347	0.947774	-0.0773857	0.921204	110.896	94.3589	0.850879	-0.232975	0.759015
MSTRG.11365	2356.01	1473.01	0.625215	-0.677576	0.025453	5214.14	15080.1	2.89216	1.53215	9.71067e-05	2038.34	1631.87	0.800588	-0.320868	0.137523	16793.7	9337.87	0.556034	-0.846756	0.000303803	2967.33	654.771	0.22066	-2.1801	2.34616e-13	12018.5	5303.75	0.441301	-1.18017	9.41342e-07
MSTRG.8153	7571.06	4733.63	0.625227	-0.677548	0.011001	5655.39	5082.7	0.898735	-0.154032	0.696259	6055.71	5346.36	0.882864	-0.179738	0.30373	4324.4	4203.21	0.971977	-0.0410063	0.872692	6470.59	5975.04	0.923416	-0.114947	0.631379	4965.89	5090.46	1.02509	0.0357438	0.885054
Ca_18162	43.8754	27.4413	0.625438	-0.677062	0.638403	25.3015	0	0	-Inf	0.153485	25.5688	26.3994	1.03249	0.0461213	1	4.0883	0	0	-Inf	0.794621	19.2434	57.1625	2.9705	1.57071	0.259791	11.1913	13.7607	1.22958	0.29817	0.931989
MSTRG.13411	684.661	428.281	0.625537	-0.676832	0.0977602	672.008	1109.62	1.6512	0.723512	0.137998	757.859	583.72	0.770223	-0.376653	0.205489	1400.24	1886.36	1.34717	0.429928	0.150591	908.287	520.699	0.573275	-0.8027	0.0280123	1623.76	915.084	0.563559	-0.827361	0.00548436
MSTRG.16248	1574.41	984.948	0.625597	-0.676695	0.038671	1526.19	961.405	0.629939	-0.666716	0.145577	1341.85	1283.79	0.956734	-0.0638108	0.790458	875.918	503.877	0.575256	-0.797724	0.0371043	1290.27	1107.91	0.858669	-0.219826	0.483214	1395.86	899.358	0.644303	-0.63419	0.0367666
MSTRG.11759	1375.44	860.482	0.625603	-0.67668	0.0448078	1517.08	2079.92	1.371	0.455229	0.293401	1089.23	1169.4	1.0736	0.102454	0.682213	2193.37	2601.57	1.18611	0.246232	0.374105	1302.78	1062.18	0.815323	-0.294557	0.348767	1854.71	1365.25	0.736103	-0.442021	0.118559
MSTRG.19590	424.469	265.593	0.625706	-0.676443	0.161251	319.811	254.925	0.797113	-0.327144	0.626328	396.827	354.925	0.894407	-0.160997	0.672324	190.106	173.177	0.910951	-0.134555	0.843877	377.17	286.852	0.760537	-0.39491	0.41396	216.705	227.051	1.04774	0.0672864	0.905105
MSTRG.7157	1074.44	672.313	0.625735	-0.676377	0.0591521	518.175	195.64	0.377557	-1.40523	0.0256393	877.52	757.76	0.863524	-0.211691	0.445462	199.305	199.594	1.00145	0.0020934	1	856.33	715.051	0.835018	-0.260121	0.462293	424.253	274.23	0.646385	-0.629535	0.145841
MSTRG.1361	202.031	126.426	0.625776	-0.676282	0.302902	38.4583	19.7617	0.513847	-0.96059	0.632174	170.799	118.308	0.692674	-0.529751	0.363813	8.1766	23.4816	2.87181	1.52196	0.545084	176.077	149.662	0.84998	-0.234499	0.727461	30.5218	35.3846	1.15932	0.213281	0.891929
MSTRG.17665	292.843	183.269	0.625827	-0.676165	0.226626	245.931	557.279	2.266	1.18015	0.0504877	195.345	163.285	0.835879	-0.258635	0.627225	392.477	289.607	0.737896	-0.438511	0.377672	328.1	205.785	0.627203	-0.672995	0.203161	323.531	308.632	0.953949	-0.0680152	0.886363
MSTRG.16790	13291.2	8325.5	0.626393	-0.674861	0.00909664	12500	11916.3	0.953306	-0.0689889	0.857111	10673.4	9809.82	0.919088	-0.121726	0.460151	12943.6	11733	0.906474	-0.141662	0.544211	11681.7	9709.31	0.831156	-0.266808	0.24783	13215.9	11405.6	0.863021	-0.212532	0.364235
Ca_25060	23.4682	14.7007	0.626409	-0.674824	0.753666	15.1809	4.94042	0.325436	-1.61955	0.69533	35.7963	37.1547	1.03795	0.0537345	0.990048	13.287	4.89201	0.368181	-1.44151	0.702956	15.3947	33.2582	2.16037	1.11128	0.53933	24.4174	10.812	0.442797	-1.17528	0.540976
MSTRG.8020	281.619	176.409	0.626409	-0.674824	0.235066	210.509	120.546	0.572643	-0.804293	0.331688	212.732	208.262	0.978986	-0.0306401	0.960389	109.362	94.905	0.867806	-0.204556	0.820885	287.688	218.257	0.758657	-0.39848	0.462543	129.209	169.06	1.30842	0.387827	0.531425
MSTRG.12266	46.9365	29.4014	0.626409	-0.674824	0.625988	17.205	15.8093	0.918879	-0.122054	0.989428	38.8645	31.2882	0.805057	-0.312837	0.814301	11.2428	13.6976	1.21834	0.284922	0.949019	24.0542	49.8873	2.07395	1.05238	0.456593	26.4522	13.7607	0.520209	-0.942838	0.597116
Ca_04417	23.4682	14.7007	0.626409	-0.674824	0.753666	7.08442	0	0	-Inf	0.671715	23.5233	3.91102	0.166262	-2.58847	0.246067	0	0	NA	NA	NA	7.69735	21.8257	2.83548	1.50359	0.54568	7.12175	0	0	-Inf	0.504481
MSTRG.2820	23.4682	14.7007	0.626409	-0.674824	0.753666	0	0	NA	NA	NA	7.15926	9.77755	1.36572	0.449663	0.91489	1.02207	0	0	-Inf	0.998589	0	0	NA	NA	NA	0	4.91452	Inf	Inf	0.66607
MSTRG.1619	514.261	322.436	0.626989	-0.673489	0.134526	288.437	179.831	0.623467	-0.681614	0.34469	384.554	400.88	1.04245	0.0599813	0.877328	125.715	74.3585	0.591484	-0.757589	0.384915	463.765	385.587	0.831427	-0.266338	0.544659	239.087	421.666	1.76365	0.818564	0.064521
MSTRG.17741	6545.6	4104.44	0.627053	-0.67334	0.0123733	6584.47	5278.34	0.801635	-0.318982	0.416517	5482.97	5415.79	0.987747	-0.0177866	0.920451	4873.25	6207.96	1.27388	0.349234	0.157871	3935.27	4319.41	1.09761	0.134371	0.590413	4752.24	4667.81	0.982234	-0.0258607	0.917436
MSTRG.9418	123.463	77.4238	0.627099	-0.673235	0.41549	156.869	126.475	0.806242	-0.310715	0.729322	119.662	122.219	1.02137	0.0305096	0.976147	163.532	196.659	1.20257	0.266122	0.689483	135.666	116.404	0.858018	-0.220921	0.773686	215.687	89.4443	0.414695	-1.26988	0.0384735
MSTRG.4006	199.99	125.446	0.627261	-0.672862	0.307365	79.9528	35.571	0.4449	-1.16845	0.390997	168.754	157.419	0.932829	-0.100315	0.865208	22.4856	28.3737	1.26186	0.335548	0.872245	137.59	100.814	0.732712	-0.448683	0.560114	79.3566	62.9059	0.792699	-0.335155	0.710702
MSTRG.14029	49.9976	31.3615	0.627261	-0.672862	0.614153	121.447	196.629	1.61904	0.695143	0.409421	50.1148	51.821	1.03405	0.0483006	0.983285	166.598	156.544	0.939652	-0.0898017	0.905028	62.541	43.6514	0.697964	-0.518775	0.659597	142.435	91.4101	0.641768	-0.639877	0.35289
MSTRG.9352	149.993	94.0846	0.627261	-0.672862	0.371405	341.064	596.802	1.74982	0.807209	0.1584	181.027	292.349	1.61495	0.691486	0.133881	709.32	676.076	0.953132	-0.0692516	0.859141	423.354	136.151	0.3216	-1.63666	0.00199207	493.435	350.897	0.711131	-0.491814	0.223708
MSTRG.5518	126.524	79.3839	0.627419	-0.672499	0.41037	101.206	51.3803	0.50768	-0.978007	0.407745	153.413	106.575	0.694697	-0.525544	0.392731	55.192	56.7473	1.02818	0.0400919	0.989949	92.3682	133.033	1.44024	0.526313	0.504556	53.9218	93.3759	1.73169	0.792182	0.35843
MSTRG.7416	153.054	96.0447	0.627522	-0.672261	0.367227	156.869	126.475	0.806242	-0.310715	0.729322	124.776	87.998	0.70525	-0.503794	0.459399	155.355	76.3154	0.491231	-1.02553	0.206382	143.363	85.2241	0.594463	-0.750341	0.336673	309.287	187.735	0.606992	-0.720252	0.144995
MSTRG.8627	488.752	306.755	0.627629	-0.672015	0.1425	837.986	882.358	1.05295	0.0744385	0.881353	473.534	603.275	1.27399	0.349348	0.281085	1229.56	1205.39	0.980347	-0.028636	0.931699	700.459	402.216	0.574218	-0.800329	0.0447474	864.784	916.067	1.0593	0.0831141	0.799224
MSTRG.3027	232.642	146.027	0.627691	-0.671874	0.275733	143.713	81.0228	0.563784	-0.826786	0.399775	161.595	139.819	0.865245	-0.208819	0.721728	44.9713	108.603	2.41493	1.27198	0.20417	153.947	146.544	0.951911	-0.0711009	0.92702	132.261	62.9059	0.475619	-1.07212	0.153562
MSTRG.909	2539.67	1594.54	0.627852	-0.671504	0.0249477	3160.66	3166.81	1.00194	0.00280084	0.995409	1907.43	2161.82	1.13337	0.180613	0.391528	2414.14	2412.74	0.999419	-0.000837789	0.999306	3179.01	1967.43	0.618882	-0.692263	0.00963164	3722.64	2858.29	0.767812	-0.381175	0.135842
MSTRG.17244	471.406	295.974	0.627855	-0.671497	0.148055	552.585	616.564	1.11578	0.158054	0.770506	467.397	390.124	0.834674	-0.260715	0.464722	670.481	815.987	1.21702	0.28335	0.447235	608.091	434.435	0.714425	-0.485146	0.231882	699.966	646.751	0.923975	-0.114074	0.745947
MSTRG.4410	26.5293	16.6608	0.628015	-0.671129	0.73421	35.4221	20.7497	0.585785	-0.771557	0.709516	29.6598	22.4884	0.758211	-0.399329	0.79973	40.883	14.676	0.358976	-1.47804	0.400348	18.2812	10.3932	0.568517	-0.814724	0.758422	66.1305	25.5555	0.386441	-1.37168	0.214509
MSTRG.14693	106.117	66.6432	0.628015	-0.671129	0.451338	49.591	36.5591	0.737213	-0.439847	0.789991	131.935	131.019	0.993059	-0.010048	1	18.3973	33.2657	1.80818	0.854536	0.64533	169.342	120.561	0.711939	-0.490175	0.482917	48.8348	71.752	1.46928	0.555109	0.564966
MSTRG.20856	26.5293	16.6608	0.628015	-0.671129	0.73421	7.08442	14.8212	2.09209	1.06494	0.788788	16.364	25.4216	1.55351	0.63553	0.712898	12.2649	18.5896	1.51568	0.599963	0.828096	9.62169	20.7864	2.16037	1.11128	0.65178	8.13914	18.6752	2.29449	1.19817	0.603735
MSTRG.4797	53.0586	33.3216	0.628015	-0.671129	0.602844	18.2171	54.3446	2.98316	1.57684	0.371441	0	0	NA	NA	NA	0	0	NA	NA	NA	0	0	NA	NA	NA	0	0	NA	NA	NA
[truncated: 25,104 more rows]

## Sheet: Supplementary Table S3
Supplementary Table S3: Differentially expressed genes (DEGs) for chickpea genotypes D05253>F3TMWR2AB001, PBA HatTrick and Kyabra at time points 20 and 50 days post inoculation (dpi) with Pratylenchus thornei.
[truncated: 969 more rows]

[truncated: 3 more sheets: Supplementary Table S4, Supplementary Table S5, Supplementary Table S6]
